# Supplementary material for: Comparative transcript profiling explores differentially expressed genes associated with sexual phenotype in kiwifruit
Source: PLoS One. 2017 Jul 3;12(7):e0180542. doi: 10.1371/journal.pone.0180542 (PMC5495465; doi:10.1371/journal.pone.0180542)
Supplement: S2 Table — (XLSX) [file pone.0180542.s003.xlsx]

## Sheet: Sheet1
#Gene	Length	Function	read_A	RPKM_A	read_B	RPKM_B	log2(Fold_change) normalized	q-value(Benjamini et al. 1995)	p_value	Result
Achn348081	156	Unknown protein	0.5	0.18893	0.5	0.25462	-0.430492	1	1
Achn138761	960	Kinetochore protein Spc25; contains IPR013255 (Chromosome segregation protein Spc25)	53	3.25433	82	6.78563	-1.06012	6.37419e-05	2.2127e-05
Achn094121	231	Unknown protein	0.5	0.127589	1	0.343903	-1.43049	1	1
Achn372801	1020	GDSL esterase/lipase; contains IPR001087 (Lipase, GDSL)	218	12.5983	36	2.80382	2.16777	7.96191e-23	8.65038e-24
Achn080131	441	F21O3.18 protein; contains IPR007493 (Protein of unknown function DUF538)	58	7.75257	32	5.76446	0.427489	0.231802	0.166698
Achn027191	315	Expansin B protein; contains IPR005795 (Major pollen allergen Lol pI)	0.5	0.0935656	0.5	0.126098	-0.430492	1	1
Achn040361	456	Fructose-1,6-bisphosphatase class 1; contains IPR000146 (Fructose-1,6-bisphosphatase class 1/Sedoheputulose-1,7-bisphosphatase)	21	2.71463	31	5.40063	-0.992371	0.0247938	0.0134917
Achn297901	1347	Lectin-receptor like protein kinase 3; contains IPR008985 (Concanavalin A-like lectin/glucanases superfamily), IPR011009 (Protein kinase-like domain)	345	15.0976	185	10.9107	0.468579	0.000604679	0.000241857
Achn143981	861	RING finger protein; contains IPR011016 (Zinc finger, RING-CH-type), IPR013083 (Zinc finger, RING/FYVE/PHD-type)	94	6.43548	16	1.47627	2.1241	3.36604e-10	7.06062e-11
Achn101021	603	Unknown protein	40	3.9102	11	1.44918	1.432	0.00274775	0.00122752
Achn343801	963	Probable receptor-like protein kinase; contains IPR011009 (Protein kinase-like domain), IPR013320 (Concanavalin A-like lectin/glucanase, subgroup)	640	39.1751	611	50.4037	-0.363593	2.26048e-05	7.42116e-06
Achn072641	1464	Retinitis pigmentosa GTPase regulator-like protein	218	8.77752	660	35.8138	-2.02863	5.9207e-83	1.87015e-84	down
Achn302101	567	Ripening-related protein; contains IPR014733 (Barwin-like endoglucanase)	0.5	0.0519809	0.5	0.0700543	-0.430492	1	1
Achn103311	399	BZIP transcription factor; contains IPR004827 (Basic-leucine zipper domain)	2	0.29547	1	0.199102	0.569508	0.800082	0.738537
Achn309901	2349	Isopentenyl-diphosphate Delta-isomerase; contains IPR015797 (NUDIX hydrolase domain-like)	608	15.2573	512	17.3155	-0.182565	0.0561293	0.033555
Achn033211	966	Taurine catabolism dioxygenase TauD/TfdA; contains IPR003819 (Taurine catabolism dioxygenase TauD/TfdA)	1	0.061021	5	0.411188	-2.75242	0.0694087	0.0425089
Achn058861	1047	Chaperone protein HtpG; contains IPR001404 (Heat shock protein Hsp90), IPR012677 (Nucleotide-binding, alpha-beta plait)	377	21.2252	342	25.9494	-0.289924	0.0132436	0.00677525
Achn338631	1764	Putative uncharacterized protein P0681B11.42; contains IPR011047 (Quinonprotein alcohol dehydrogenase-like superfamily)	3	0.100249	12	0.540419	-2.43049	0.00696112	0.00334419
Achn215421	681	Elongation factor 1-beta, putative; contains IPR010987 (Glutathione S-transferase, C-terminal-like), IPR014717 (Translation elongation factor EF1B/ribosomal protein S6)	3232	279.757	916	106.855	1.38852	1.92056e-175	2.83564e-177	up
Achn340081	1410	Vacuolar fusion protein ccz1 family protein; contains IPR013176 (Protein of unknown function DUF1712, fungi)	1061	44.356	573	32.2837	0.458326	1.29411e-09	2.83199e-10
Achn257371	1377	F-box family protein; contains IPR001810 (F-box domain, cyclin-like), IPR017451 (F-box associated interaction domain)	25	1.07019	101	5.82687	-2.44485	9.32581e-17	1.32444e-17
Achn035511	1824	Acetyl-CoA carboxylase, putative; contains IPR011761 (ATP-grasp fold), IPR011764 (Biotin carboxylation domain), IPR016185 (Pre-ATP-grasp domain)	328	10.6	359	15.6357	-0.56078	1.07786e-06	3.05762e-07
Achn035401	3222	Glucan endo-1,3-beta-glucosidase, putative; contains IPR000490 (Glycoside hydrolase, family 17), IPR003137 (Protease-associated domain, PA), IPR007365 (Transferrin receptor-like, dimerisation domain), IPR007484 (Peptidase M28), IPR017853 (Glycoside hydrolase, superfamily)	346	6.33005	517	12.7471	-1.00988	1.29402e-23	1.3652e-24
Achn051391	327	Unknown protein	0.5	0.090132	2	0.485881	-2.43049	1	1
Achn158471	900	WAT1-related protein	4	0.261984	50	4.41342	-4.07435	2.52208e-13	4.30216e-14
Achn229251	972	Auxin efflux carrier component; contains IPR004776 (Auxin efflux carrier)	10	0.606443	7	0.57211	0.0840811	0.926368	0.90459
Achn310471	948	Putative methyltransferase	42	2.61154	21	1.75978	0.569508	0.18122	0.126109
Achn171021	366	Unknown protein	3	0.483166	3	0.65116	-0.430492	0.779721	0.713254
Achn259081	603	Mitochondrial transcription termination factor family protein; contains IPR003690 (Mitochodrial transcription termination factor-related)	40	3.9102	24	3.16185	0.306474	0.490667	0.400474
Achn112121	279	Unknown protein	59	12.4653	1	0.284737	5.45215	5.47115e-13	9.52634e-14
Achn228611	2304	Cytosine-specific methyltransferase; contains IPR001025 (Bromo adjacent homology (BAH) domain), IPR001525 (C-5 cytosine methyltransferase)	213	5.44946	426	14.6884	-1.43049	2.54119e-33	1.98516e-34
Achn094381	546	T27G7.21	337	36.3826	247	35.9378	0.0177455	0.907154	0.881903
Achn166311	393	Kinesin like protein, putative, expressed; contains IPR020164 (Cytochrome c oxidase assembly protein COX16)	26	3.89976	13	2.62784	0.569508	0.304397	0.228781
Achn358191	261	Glutamate carboxypeptidase 2	0.5	0.112924	4	1.21749	-3.43049	1	1
Achn108521	2181	Putative receptor-like protein kinase family protein; contains IPR011009 (Protein kinase-like domain), IPR024788 (Malectin-like carbohydrate-binding domain)	942	25.4596	452	16.4638	0.628912	1.5129e-14	2.41363e-15
Achn064221	384	Retrograde Golgi transport protein RGP1-like protein	9	1.38155	6	1.24127	0.15447	0.870347	0.836496
Achn238161	1221	UDP-galactose transporter 6; contains IPR007271 (Nucleotide-sugar transporter)	78	3.76561	109	7.09183	-0.913274	4.54014e-05	1.54507e-05
Achn137041	315	Unknown protein	0.5	0.0935656	0.5	0.126098	-0.430492	1	1
Achn299571	2262	D-3-phosphoglycerate dehydrogenase, putative; contains IPR005181 (Domain of unknown function DUF303, acetylesterase putative), IPR006236 (D-3-phosphoglycerate dehydrogenase), IPR015878 (S-adenosyl-L-homocysteine hydrolase, NAD binding domain), IPR016040 (NAD(P)-binding domain)	1058	27.5708	446	15.6635	0.815732	5.80323e-25	5.81166e-26
Achn132171	786	Thioredoxin; contains IPR005746 (Thioredoxin), IPR012336 (Thioredoxin-like fold)	18	1.34992	27	2.72891	-1.01545	0.0335295	0.0187815
Achn235631	1341	Putative uncharacterized protein OSJNBb0015I21.1	274	12.0442	324	19.1939	-0.67231	4.30519e-08	1.0677e-08
Achn204671	1755	Phosphoglycerate mutase-like protein; contains IPR006595 (CTLH, C-terminal LisH motif), IPR013078 (Histidine phosphatase superfamily, clade-1), IPR013144 (CRA domain), IPR024964 (CTLH/CRA C-terminal to LisH motif domain)	603	20.2533	367	16.6126	0.285886	0.00480276	0.00224256
Achn193811	276	Unknown protein	1	0.213574	0.5	0.143916	0.569508	1	1
Achn387841	555	Unknown protein	13	1.38072	31	4.43727	-1.68425	0.000507042	0.000199844
Achn056761	186	Unknown protein	0.5	0.158458	0.5	0.213552	-0.430492	1	1
Achn125401	2310	Putative villin 2 protein; contains IPR003128 (Villin headpiece), IPR007122 (Villin/Gelsolin)	987	25.1861	939	32.2925	-0.358567	1.59326e-07	4.1726e-08
Achn332961	690	RING finger family protein	0.5	0.0427147	4	0.460531	-3.43049	1	1
Achn348861	570	Blue copper protein, putative; contains IPR008972 (Cupredoxin)	1372	141.885	1279	178.256	-0.329228	1.46959e-08	3.50591e-09
Achn080051	261	Unknown protein	6	1.35509	11	3.34811	-1.30496	0.103651	0.0667777
Achn329381	1197	Parafibromin; contains IPR007852 (RNA polymerase II accessory factor, Cdc73)	912	44.9115	377	25.0204	0.843977	6.74498e-23	7.30168e-24
Achn297641	600	NAD(P)H-quinone oxidoreductase subunit 6; contains IPR009902 (Protein of unknown function DUF1442)	0.5	0.0491219	0.5	0.0662013	-0.430492	1	1
Achn091801	843	Hydrolase, alpha/beta fold family protein	877	61.3237	337	31.7578	0.949336	1.09283e-26	1.03854e-27
Achn079681	267	Unknown protein	0.5	0.110386	2	0.595068	-2.43049	1	1
Achn285921	912	Dehydrogenase/reductase SDR family protein 7-like; contains IPR002347 (Glucose/ribitol dehydrogenase)	15	0.969512	8	0.696855	0.476399	0.52037	0.437092
Achn117411	1089	Receptor-like kinase; contains IPR001611 (Leucine-rich repeat), IPR013210 (Leucine-rich repeat-containing N-terminal, type 2)	6	0.324773	8	0.583592	-0.84553	0.351911	0.272696
Achn375871	870	Aldose reductase; contains IPR001395 (Aldo/keto reductase), IPR023210 (NADP-dependent oxidoreductase domain)	384	26.0177	217	19.8147	0.392919	0.00227433	0.00100113
Achn143631	696	Early-responsive to dehydration stress-related protein; contains IPR003864 (Domain of unknown function DUF221)	60	5.08158	81	9.24535	-0.863451	0.000924255	0.000380613
Achn078141	1764	Homeobox protein BEL1 homolog; contains IPR006563 (POX), IPR009057 (Homeodomain-like)	700	23.3914	619	27.8766	-0.253077	0.0030478	0.00137332
Achn232351	1332	Nuclease HARBI1; contains IPR026103 (Harbinger transposase-derived nuclease)	893	39.5188	547	32.6235	0.276627	0.000769475	0.00031287
Achn041291	1218	Beta-1,3-glucuronosyltransferase; contains IPR005027 (Glycosyl transferase, family 43)	592	28.6504	205	13.3707	1.09948	4.45337e-23	4.78051e-24	up
Achn226051	2655	Cellulose synthase-like protein; contains IPR012349 (FMN-binding split barrel)	640	14.2093	440	13.1655	0.110076	0.283701	0.211385
Achn340261	1179	Isocitrate dehydrogenase, putative; contains IPR001804 (Isocitrate and isopropylmalate dehydrogenases family), IPR024084 (Isopropylmalate dehydrogenase-like domain)	966	48.297	683	46.0208	0.0696455	0.412599	0.327925
Achn295931	951	Disrupted meiotic cDNA 1 protein; contains IPR016467 (DNA recombination and repair protein, RecA-like), IPR027417 (P-loop containing nucleoside triphosphate hydrolase)	7	0.433884	15	1.25302	-1.53003	0.0286404	0.0157838
Achn019361	171	Unknown protein	0.5	0.172358	0.5	0.232285	-0.430492	1	1
Achn061331	351	Tannin-related R2R3 MYB transcription factor	14	2.35113	29	6.56354	-1.48112	0.00237169	0.00105019
Achn316811	363	Unknown protein	0.5	0.0811933	0.5	0.109424	-0.430492	1	1
Achn184371	153	Unknown protein	1	0.38527	3	1.55768	-2.01545	0.260081	0.191114
Achn052691	435	50S ribosomal protein L9, putative; contains IPR000244 (Ribosomal protein L9)	250	33.8772	322	58.805	-0.795625	1.92625e-10	3.97233e-11
Achn037781	3186	F16A14.15; contains IPR008581 (Protein of unknown function DUF863, plant)	943	17.4471	575	14.3374	0.283204	0.000392865	0.000152061
Achn362111	315	Cytochrome P450; contains IPR001128 (Cytochrome P450)	0.5	0.0935656	4	1.00878	-3.43049	1	1
Achn049761	780	WD repeat-containing protein; contains IPR015943 (WD40/YVTN repeat-like-containing domain), IPR020472 (G-protein beta WD-40 repeat)	105	7.93508	96	9.77742	-0.301209	0.194999	0.136886
Achn231511	270	Unknown protein	24	5.23967	22	6.47301	-0.304961	0.552778	0.47123
Achn041191	1284	Vernalization insensitive 3; contains IPR013783 (Immunoglobulin-like fold)	70	3.21358	69	4.26905	-0.409734	0.137684	0.0922824
Achn090391	681	Gag-pol polyprotein; contains IPR001878 (Zinc finger, CCHC-type)	0.5	0.0432792	2	0.233308	-2.43049	1	1
Achn257501	1650	Calcium-dependent protein kinase 1; contains IPR011009 (Protein kinase-like domain), IPR011992 (EF-hand-like domain)	581	20.7562	519	24.988	-0.267688	0.00431047	0.00199039
Achn074861	480	Retrotransposon protein, putative, Ty1-copia subclass	1	0.122805	2	0.331006	-1.43049	0.489708	0.401795
Achn192661	2268	NADPH reductase TAH18; contains IPR001433 (Oxidoreductase FAD/NAD(P)-binding), IPR006924 (Ribosomal protein PSRP-3/Ycf65), IPR008254 (Flavodoxin/nitric oxide synthase), IPR017938 (Riboflavin synthase-like beta-barrel), IPR023173 (NADPH-cytochrome p450 reductase, FAD-binding, alpha-helical domain-3)	803	20.8703	532	18.6344	0.163482	0.0649608	0.0394045
Achn390491	1203	Cytochrome P450; contains IPR001128 (Cytochrome P450)	52	2.54797	32	2.11316	0.269948	0.485479	0.395469
Achn002541	1413	SPX domain-containing membrane protein; contains IPR011701 (Major facilitator superfamily), IPR016196 (Major facilitator superfamily domain, general substrate transporter)	101	4.21343	119	6.6904	-0.667098	0.00135943	0.000576313
Achn195981	3312	Glutathione-regulated potassium-efflux system protein; contains IPR006153 (Cation/H+ exchanger), IPR016040 (NAD(P)-binding domain)	1179	20.9836	937	22.4749	-0.0990493	0.165676	0.11349
Achn254021	486	Unknown protein	6	0.727732	6	0.98076	-0.430492	0.681134	0.603267
Achn218711	501	PF09835 family protein	193	22.7079	257	40.7514	-0.84366	2.43503e-09	5.45989e-10
Achn054901	648	Unknown protein	172	15.6462	64	7.84608	0.995773	1.71708e-06	4.98261e-07
Achn039751	576	Phosphoglucomutase/phosphomannomutase family protein; contains IPR016055 (Alpha-D-phosphohexomutase, alpha/beta/alpha I/II/III)	1	0.102337	21	2.89631	-4.82281	1.26579e-06	3.61273e-07
Achn147731	2589	Pg1, putative, expressed; contains IPR009836 (Protein of unknown function DUF1399)	563	12.8184	680	20.8653	-0.702892	4.87746e-17	6.85607e-18
Achn172231	1776	Probable tRNA pseudouridine synthase B; contains IPR002501 (Pseudouridine synthase II), IPR015947 (PUA-like domain)	857	28.4442	1375	61.5046	-1.11256	1.553e-71	5.83572e-73	down
Achn246141	408	Pentatricopeptide repeat-containing protein	0.5	0.0722381	0.5	0.0973548	-0.430492	1	1
Achn350621	594	Protein binding protein, putative; contains IPR016159 (Cullin repeat-like-containing domain)	18	1.78625	7	0.93618	0.932078	0.178732	0.123783
Achn059961	1383	Transcription factor; contains IPR016177 (DNA-binding, integrase-type)	75	3.19665	80	4.59532	-0.523601	0.0402423	0.023134
Achn359981	630	Unknown protein	48	4.49115	48	6.05269	-0.430492	0.201147	0.141573
Achn233091	1569	Thymidylate synthase; contains IPR000398 (Thymidylate synthase), IPR012262 (Bifunctional dihydrofolate reductase/thymidylate synthase), IPR023451 (Thymidylate synthase/dCMP hydroxymethylase domain), IPR024072 (Dihydrofolate reductase-like domain)	665	24.9836	498	25.2147	-0.0132835	0.900849	0.875202
Achn296521	1128	ACT domain-containing protein; contains IPR002912 (ACT domain)	702	36.6847	411	28.9454	0.341841	0.000250513	9.43177e-05
Achn018531	471	40S ribosomal protein S15-like protein; contains IPR002222 (Ribosomal protein S19/S15), IPR023575 (Ribosomal protein S19, superfamily)	26	3.25394	30	5.05997	-0.636943	0.143799	0.0971184
Achn295261	2049	Ethylene receptor; contains IPR003018 (GAF domain), IPR005467 (Signal transduction histidine kinase, core), IPR009082 (Signal transduction histidine kinase, homodimeric domain)	1457	41.9155	583	22.6034	0.890941	2.28544e-39	1.52814e-40
Achn085651	870	Serine/threonine-protein kinase	2	0.135509	3	0.273936	-1.01545	0.518158	0.433463
Achn147371	1422	Zinc finger protein, putative; contains IPR013087 (Zinc finger C2H2-type/integrase DNA-binding domain), IPR022755 (Zinc finger, double-stranded RNA binding)	133	5.51326	127	7.09499	-0.363894	0.0670348	0.0408938
Achn322591	480	cDNA clone:002-182-C01, full insert sequence	35	4.29817	36	5.95811	-0.471134	0.231657	0.166534
Achn055511	5298	Clathrin heavy chain, putative; contains IPR016341 (Clathrin, heavy chain)	4424	49.2221	3650	54.7304	-0.153037	5.65409e-06	1.73632e-06
Achn345511	522	Unknown protein	66	7.45298	37	5.63091	0.404449	0.2253	0.161136
Achn095931	417	Unknown protein	454	64.1765	536	102.112	-0.670033	1.25231e-12	2.22371e-13
Achn192521	1551	Leaf senescence protein-like; contains IPR025846 (PMR5 N-terminal domain), IPR026057 (PC-Esterase)	0.5	0.0190027	20	1.02439	-5.75242	1.59904e-06	4.61638e-07
Achn128851	1512	DELLA protein GAI, putative; contains IPR005202 (Transcription factor GRAS), IPR021914 (Transcriptional factor DELLA, N-terminal)	2398	93.4876	379	19.9129	2.23107	1.05416e-250	1.13223e-252	up
Achn378811	870	Unknown protein	6	0.406526	9	0.821809	-1.01545	0.241623	0.174883
Achn043051	225	Unknown protein	0.5	0.130992	0.5	0.176537	-0.430492	1	1
Achn148211	2565	Pentatricopeptide repeat protein 45; contains IPR002885 (Pentatricopeptide repeat), IPR011990 (Tetratricopeptide-like helical)	92	2.11425	64	1.98217	0.0930699	0.757622	0.687824
Achn309661	507	Unknown protein	149	17.3235	77	12.0651	0.52189	0.0149986	0.00776636
Achn149021	699	Vacuolar protein-sorting-associated protein-like protein; contains IPR009851 (Modifier of rudimentary, Modr)	355	29.937	315	35.7998	-0.258025	0.0354072	0.0200443
Achn031991	333	Putative helicase; contains IPR010285 (DNA helicase PIF1, ATP-dependent)	0.5	0.088508	1	0.238563	-1.43049	1	1
Achn237871	2160	mRNA, clone: RTFL01-36-E19; contains IPR010341 (Protein of unknown function DUF936, plant)	234	6.38585	185	6.80402	-0.0915088	0.596056	0.515336
Achn328381	1518	Cytochrome P450, putative; contains IPR001128 (Cytochrome P450)	85	3.30068	145	7.58829	-1.20101	2.00505e-09	4.46545e-10
Achn269531	1323	Aspartic proteinase nepenthesin-1, putative; contains IPR001461 (Peptidase A1), IPR021109 (Aspartic peptidase)	699	31.144	595	35.7277	-0.198089	0.02422	0.0131623
Achn091351	288	Unknown protein	0.5	0.102337	0.5	0.137919	-0.430492	1	1
Achn249091	1221	UDP-glycosyltransferase 1; contains IPR002213 (UDP-glucuronosyl/UDP-glucosyltransferase)	11	0.531048	5	0.325313	0.707011	0.428612	0.342655
Achn212171	351	Protease inhibitor/seed storage/lipid transfer protein family protein; contains IPR016140 (Bifunctional inhibitor/plant lipid transfer protein/seed storage helical domain)	251	42.1525	103	23.3119	0.854551	3.42771e-07	9.2662e-08
Achn349581	1623	HORMA domain-containing protein; contains IPR003511 (DNA-binding HORMA)	31	1.1259	49	2.39842	-1.09101	0.00182275	0.000788283
Achn167141	1008	Protein arginine n-methyltransferase 1, putative; contains IPR025799 (Protein arginine N-methyltransferase)	737	43.0986	466	36.7259	0.230843	0.0116337	0.00588233
Achn212001	540	DNA replication complex GINS protein PSF2; contains IPR003441 (No apical meristem (NAM) protein), IPR007257 (GINS complex, subunit Psf2)	56	6.11295	33	4.85476	0.332469	0.362478	0.282666
Achn205811	576	Heat-shock protein, putative; contains IPR008978 (HSP20-like chaperone)	7	0.716361	9	1.24127	-0.793062	0.350401	0.270816
Achn246301	768	DNA binding protein, putative; contains IPR005175 (Domain of unknown function DUF296)	291	22.3351	92	9.51643	1.23082	5.1912e-14	8.52374e-15	up
Achn114181	360	Putative uncharacterized protein OSJNBa0052M16.13; contains IPR021775 (Protein of unknown function DUF3339)	11	1.80114	7	1.5447	0.221585	0.804945	0.746313
Achn102171	1206	Protein kinase (PK); contains IPR011009 (Protein kinase-like domain)	26	1.27082	37	2.43726	-0.939506	0.0186934	0.00991538
Achn260281	1878	Single-stranded DNA-binding protein; contains IPR000424 (Primosome PriB/single-strand DNA-binding), IPR005037 (Pre-mRNA-splicing factor 38)	1053	33.0514	916	38.7478	-0.229406	0.000956704	0.000395018
Achn152241	387	Geranyl diphosphate synthase small subunit; contains IPR000092 (Polyprenyl synthetase)	556	84.6877	381	78.2099	0.114802	0.299582	0.224795
Achn182901	420	Unknown protein	0.5	0.0701742	0.5	0.0945732	-0.430492	1	1
Achn017431	585	BHLH transcription factor	8	0.806103	2	0.271595	1.56951	0.176303	0.121845
Achn275901	1422	Mitochondrial carrier protein, putative; contains IPR018108 (Mitochondrial substrate/solute carrier), IPR023395 (Mitochondrial carrier domain)	156	6.46668	149	8.32404	-0.364258	0.0456892	0.0266433
Achn349181	342	Unknown protein	35	6.03252	30	6.96855	-0.2081	0.639283	0.559334
Achn020651	2583	Protein FAR1-RELATED SEQUENCE 5; contains IPR004330 (FAR1 DNA binding domain), IPR007527 (Zinc finger, SWIM-type), IPR018289 (MULE transposase domain)	284	6.48113	213	6.55093	-0.0154546	0.926428	0.904915
Achn237981	435	Unknown protein	82	11.1117	34	6.20922	0.839597	0.0055806	0.00263961
Achn099921	285	Unknown protein	2	0.413658	5	1.39371	-1.75242	0.179451	0.124568
Achn291011	1110	Monooxygenase, putative; contains IPR013027 (FAD-dependent pyridine nucleotide-disulphide oxidoreductase)	4	0.212419	28	2.00393	-3.23785	7.45272e-07	2.08787e-07
Achn076891	540	Exportin-4, putative	219	23.906	360	52.961	-1.14756	2.17284e-20	2.60988e-21	down
Achn003561	279	Unknown protein	0.5	0.105639	0.5	0.142368	-0.430492	1	1
Achn077101	1974	Transcriptional activator, TenA family; contains IPR016084 (Haem oxygenase-like, multi-helical), IPR023214 (HAD-like domain)	231	6.89797	212	8.53171	-0.306663	0.0424016	0.0245517
Achn059701	1641	ATP-citrate synthase subunit 1; contains IPR002020 (Citrate synthase-like), IPR016040 (NAD(P)-binding domain), IPR016102 (Succinyl-CoA synthetase-like)	1482	53.2349	2024	97.9827	-0.880156	1.9586e-71	7.36578e-73
Achn304101	462	Unknown protein	0.5	0.0637947	2	0.343903	-2.43049	1	1
Achn314761	2718	ATP-dependent DNA helicase; contains IPR004589 (DNA helicase, ATP-dependent, RecQ type), IPR011991 (Winged helix-turn-helix DNA-binding domain), IPR027417 (P-loop containing nucleoside triphosphate hydrolase)	79	1.7133	138	4.03345	-1.23524	2.21431e-09	4.94622e-10
Achn324721	816	Serine/threonine-protein phosphatase 7 long form homolog; contains IPR019557 (Aminotransferase-like, plant mobile domain)	0.5	0.0361191	1	0.0973548	-1.43049	1	1
Achn350681	1464	WRKY transcription factor-b; contains IPR003657 (DNA-binding WRKY), IPR012458 (Protein of unknown function DUF1664)	201	8.09304	213	11.5581	-0.51415	0.000664183	0.000267325
Achn286461	1479	Neurofilament heavy polypeptide; contains IPR025224 (DBC1/CARP1)	38	1.51451	68	3.65248	-1.27003	2.45335e-05	8.09036e-06
Achn202721	819	HAT-like transposase; contains IPR008906 (HAT dimerisation), IPR012337 (Ribonuclease H-like domain)	0.5	0.0359868	1	0.0969982	-1.43049	1	1
Achn132991	933	WRKY transcription factor, putative; contains IPR003657 (DNA-binding WRKY)	17	1.07405	15	1.27719	-0.24992	0.69983	0.622568
Achn250571	606	AT4g25670/L73G19_50	166	16.147	110	14.4201	0.163188	0.436229	0.34982
Achn249931	3195	Microtubule-associated protein-like; contains IPR007145 (Microtubule-associated protein, MAP65/Ase1/PRC1), IPR025846 (PMR5 N-terminal domain), IPR026057 (PC-Esterase)	271	4.99983	110	2.73508	0.870297	6.88839e-08	1.7394e-08
Achn210361	1200	Pectate lyase family protein; contains IPR011050 (Pectin lyase fold/virulence factor), IPR018082 (AmbAllergen)	75	3.68414	69	4.56789	-0.310198	0.263283	0.194738
Achn006811	1185	Serine/threonine-protein phosphatase 7 long form homolog; contains IPR019557 (Aminotransferase-like, plant mobile domain)	0.5	0.0248719	2	0.134079	-2.43049	1	1
Achn115671	2130	Putative bZIP protein; contains IPR006867 (Domain of unknown function DUF632), IPR006868 (Domain of unknown function DUF630)	363	10.0458	308	11.4873	-0.193453	0.123361	0.0812527
Achn268481	522	Unknown protein	492	55.5586	174	26.4805	1.06908	1.5403e-18	2.0081e-19	up
Achn337571	264	Unknown protein	0.5	0.111641	0.5	0.150457	-0.430492	1	1
Achn145191	2193	Probable receptor-like protein kinase; contains IPR011009 (Protein kinase-like domain), IPR013320 (Concanavalin A-like lectin/glucanase, subgroup)	88	2.36538	20	0.724501	1.70701	1.91506e-07	5.05938e-08
Achn276611	975	GATA transcription factor; contains IPR013088 (Zinc finger, NHR/GATA-type)	51	3.08334	21	1.71105	0.849616	0.0299195	0.0165995
Achn038221	588	Unknown protein	2	0.200498	2	0.270209	-0.430492	0.817341	0.764136
Achn338001	822	CONSTANS-like zinc finger protein; contains IPR010402 (CCT domain)	10	0.717108	25	2.4161	-1.75242	0.00139906	0.000594023
Achn256701	1008	Galacturonosyltransferase; contains IPR002495 (Glycosyl transferase, family 8)	299	17.4851	166	13.0826	0.41847	0.00448377	0.00208086
Achn281151	2436	Protein tesmin/TSO1-like CXC 2; contains IPR005172 (CRC domain)	699	16.9144	429	13.9903	0.273823	0.00349437	0.00158786
Achn224291	180	Unknown protein	1	0.327479	0.5	0.220671	0.569508	1	1
Achn224711	741	Kinetochore protein NDC80-like protein	22	1.75009	16	1.71534	0.0289396	0.960356	0.950738
Achn025661	2790	3-ketoacyl-CoA synthase; contains IPR003697 (Maf-like protein), IPR008380 (HAD-superfamily hydrolase, subfamily IG, 5'-nucleotidase), IPR009057 (Homeodomain-like), IPR013601 (FAE1/Type III polyketide synthase-like protein), IPR023214 (HAD-like domain)	518	10.9442	1183	33.6843	-1.62192	3.6014e-109	8.44452e-111	down
Achn195461	867	MLO-like protein; contains IPR004326 (Mlo-related protein)	3	0.203966	1	0.0916281	1.15447	0.536588	0.453961
Achn044181	699	Unknown protein	0.5	0.0421647	0.5	0.0568251	-0.430492	1	1
Achn066681	336	Unknown protein; contains IPR014854 (Non-structural maintenance of chromosome element 4)	57	9.99982	55	13.0038	-0.378962	0.22675	0.162242
Achn016761	1602	Probable peptide/nitrate transporter; contains IPR000109 (Proton-dependent oligopeptide transporter family), IPR016196 (Major facilitator superfamily domain, general substrate transporter)	14	0.515136	37	1.83479	-1.83259	4.80421e-05	1.64067e-05
Achn076901	1998	Tetratricopeptide repeat protein 7B; contains IPR011990 (Tetratricopeptide-like helical)	311	9.17533	305	12.127	-0.402387	0.00119179	0.000500628
Achn324761	804	P-type calcium transporting ATPase; contains IPR001757 (Cation-transporting P-type ATPase), IPR023298 (P-type ATPase, transmembrane domain)	95	6.96505	63	6.2249	0.162084	0.563561	0.482288
Achn316821	1626	Cytochrome P450; contains IPR001128 (Cytochrome P450)	9	0.326271	2	0.0977141	1.73943	0.118383	0.0774275
Achn333441	1566	Putative beta-1,3-galactosyltransferase 8; contains IPR002659 (Glycosyl transferase, family 31), IPR004241 (Autophagy protein Atg8 ubiquitin-like), IPR025298 (Domain of unknown function DUF4094)	722	27.177	710	36.0176	-0.406312	3.11299e-07	8.39468e-08
Achn223631	1029	Yip1 domain-containing protein	163	9.33746	95	7.33425	0.34838	0.088023	0.0554458
Achn029881	2037	Tso1, putative	182	5.26668	105	4.09492	0.363057	0.0589123	0.0353933
Achn125811	582	Rer1 protein, putative; contains IPR004932 (Retrieval of early ER protein Rer1)	1574	159.418	541	73.8451	1.11024	1.08647e-60	4.77624e-62	up
Achn083881	255	Unknown protein	0.5	0.115581	0.5	0.155768	-0.430492	1	1
Achn304301	402	Unknown protein	60	8.79796	40	7.90463	0.15447	0.672491	0.594127
Achn093281	600	Pectinesterase/pectinesterase inhibitor; contains IPR006501 (Pectinesterase inhibitor)	325	31.9292	84	11.1218	1.52149	4.66966e-21	5.47469e-22	up
Achn276831	2088	Histone deacetylase; contains IPR000286 (Histone deacetylase superfamily), IPR006501 (Pectinesterase inhibitor), IPR023801 (Histone deacetylase domain)	304	8.58222	145	5.51677	0.637526	1.63952e-05	5.29327e-06
Achn035931	384	Unknown protein	0.5	0.076753	0.5	0.103439	-0.430492	1	1
Achn090451	297	Clc chloride channel; contains IPR001807 (Chloride channel, voltage gated)	0.5	0.0992362	0.5	0.13374	-0.430492	1	1
Achn325271	240	Unknown protein	0.5	0.122805	0.5	0.165503	-0.430492	1	1
Achn229811	513	AT4g28030/T13J8_140	40	4.5962	28	4.33599	0.0840811	0.855991	0.81054
Achn067321	1167	Putative nuclease HARBI1; contains IPR010921 (Trp repressor/replication initiator), IPR026103 (Harbinger transposase-derived nuclease)	103	5.20263	107	7.28384	-0.485459	0.0259987	0.0142272
Achn042071	285	Trafficking protein particle complex subunit; contains IPR007233 (Sybindin-like protein)	212	43.8478	145	40.4176	0.117519	0.525967	0.443123
Achn381331	1146	Wall-associated receptor kinase 2; contains IPR000742 (Epidermal growth factor-like domain), IPR013695 (Wall-associated kinase), IPR025287 (Wall-associated receptor kinase galacturonan-binding domain)	8	0.411493	17	1.17845	-1.51795	0.0199269	0.0106239
Achn302601	963	Gibberellin 20-oxidase, putative; contains IPR005123 (Oxoglutarate/iron-dependent dioxygenase), IPR026992 (Non-haem dioxygenase N-terminal domain), IPR027443 (Isopenicillin N synthase-like)	3	0.183633	6	0.494963	-1.43049	0.207256	0.14645
Achn316531	624	Unknown protein	0.5	0.0472326	3	0.38193	-3.01545	1	1
Achn195651	1596	DELLA protein GAI, putative; contains IPR005202 (Transcription factor GRAS), IPR021914 (Transcriptional factor DELLA, N-terminal)	147	5.42926	134	6.6699	-0.296909	0.125593	0.0829889
Achn273141	210	Unknown protein	5	1.40348	4	1.51317	-0.108564	0.927605	0.90991
Achn280141	459	Cell differentiation protein rcd1, putative; contains IPR007216 (Rcd1)	9	1.15581	48	8.30761	-2.84553	7.52408e-10	1.61912e-10
Achn174101	318	Hydroxyproline-rich glycoprotein	1	0.185366	2	0.499632	-1.43049	0.489708	0.401795
Achn258121	516	HAT family dimerization domain-containing protein	2	0.228474	8	1.23165	-2.43049	0.0299312	0.0165861
Achn334161	390	Unknown protein	0.5	0.0755722	0.5	0.101848	-0.430492	1	1
Achn057931	954	WRKY transcription factor 21; contains IPR003657 (DNA-binding WRKY)	47	2.90406	37	3.08107	-0.0853566	0.834724	0.785881
Achn364391	687	Aquaporin protein 10; contains IPR000425 (Major intrinsic protein), IPR023271 (Aquaporin-like)	1143	98.0722	959	110.894	-0.177269	0.00946676	0.00469786
Achn003161	735	Nuclear transcription factor Y subunit A-4, putative; contains IPR001289 (CCAAT-binding transcription factor, subunit B)	182	14.5962	116	12.5377	0.219322	0.26097	0.192585
Achn067421	684	FAR1-related protein; contains IPR004330 (FAR1 DNA binding domain)	0.5	0.0430894	0.5	0.0580713	-0.430492	1	1
Achn216991	1071	Mitochondrial carrier protein, putative; contains IPR002067 (Mitochondrial carrier protein), IPR023395 (Mitochondrial carrier domain)	549	30.2162	162	12.0164	1.33032	1.13587e-28	1.01277e-29	up
Achn242471	450	Unknown protein	0.5	0.0654959	0.5	0.0882684	-0.430492	1	1
Achn216571	243	Taurine catabolism dioxygenase TauD/TfdA; contains IPR003819 (Taurine catabolism dioxygenase TauD/TfdA)	121	29.3519	24	7.84608	1.90341	2.93916e-11	5.71701e-12	up
Achn241771	999	Beta-glucosidase; contains IPR001360 (Glycoside hydrolase, family 1), IPR017853 (Glycoside hydrolase, superfamily)	33	1.94718	1973	156.895	-6.33227	0	0	down
Achn119801	930	Structural constituent of ribosome, putative; contains IPR001648 (Ribosomal protein S18)	301	19.0783	225	19.2197	-0.0106536	0.945904	0.932497
Achn078951	669	RNA-binding protein pno1; contains IPR004087 (K Homology domain)	493	43.4388	279	33.1303	0.39083	0.000525192	0.000207601
Achn315771	1263	DELLA domain GRAS family transcription factor; contains IPR005202 (Transcription factor GRAS)	0.5	0.0233358	0.5	0.0314495	-0.430492	1	1
Achn374921	468	Chromosome undetermined scaffold_83, whole genome shotgun sequence; contains IPR019387 (Uncharacterised domain SAYSvFN)	53	6.67554	27	4.58316	0.542541	0.147791	0.100052
Achn009931	900	AT5G28150-like protein; contains IPR008586 (Protein of unknown function DUF868, plant)	223	14.6056	108	9.53298	0.61552	0.000405695	0.000157358
Achn216921	315	Zinc finger MYM-type protein; contains IPR025398 (Domain of unknown function DUF4371)	1	0.187131	4	1.00878	-2.43049	0.135217	0.0902548
Achn236821	2655	GPN-loop GTPase; contains IPR004130 (Uncharacterised protein family, ATP binding), IPR016197 (Chromo domain-like), IPR027417 (P-loop containing nucleoside triphosphate hydrolase)	735	16.3185	796	23.8175	-0.545516	5.9431e-13	1.03805e-13
Achn253821	882	Putative MYB transcription factor; contains IPR009057 (Homeodomain-like), IPR025756 (MYB-CC type transcription factor, LHEQLE-containing domain)	635	42.4387	174	15.6721	1.43718	5.31849e-37	3.74766e-38	up
Achn239051	300	Unknown protein	4	0.785951	0.5	0.132403	2.56951	1	1
Achn244611	666	RING finger protein; contains IPR013083 (Zinc finger, RING/FYVE/PHD-type)	74	6.54959	24	2.86276	1.194	0.000347196	0.000133355
Achn028341	1842	MACPF domain-containing protein; contains IPR020864 (Membrane attack complex component/perforin (MACPF) domain)	977	31.2652	687	29.6288	0.0775564	0.353156	0.273907
Achn299661	552	WUSCHEL-related homeobox; contains IPR009057 (Homeodomain-like)	34	3.63075	7	1.00741	1.84962	0.000838227	0.00034293
Achn069351	789	Histone deacetylase; contains IPR007087 (Zinc finger, C2H2)	2062	154.052	1133	114.078	0.433404	4.57946e-16	6.74061e-17
Achn302641	1278	Riboflavin biosynthesis protein RibD; contains IPR004794 (Riboflavin biosynthesis protein RibD), IPR024072 (Dihydrofolate reductase-like domain)	138	6.36509	138	8.57819	-0.430492	0.0234495	0.0126868
Achn064821	744	Putative MYB transcription factor; contains IPR009057 (Homeodomain-like)	1	0.0792289	9	0.960986	-3.60042	0.00455218	0.00211571
Achn311091	171	Unknown protein	0.5	0.172358	0.5	0.232285	-0.430492	1	1
Achn318531	435	Unknown protein	0.5	0.0677544	3	0.547873	-3.01545	1	1
Achn017991	1164	Translocation protein sec62; contains IPR004728 (Translocation protein Sec62)	126	6.38079	110	7.50736	-0.234572	0.281628	0.209696
Achn116071	384	Putative CCR4-NOT transcription complex subunit 7; contains IPR006941 (Ribonuclease CAF1), IPR012337 (Ribonuclease H-like domain)	138	21.1838	33	6.82701	1.63364	1.81553e-10	3.73712e-11	up
Achn374441	759	Oxidoreductase NAD-binding domain-containing protein; contains IPR001433 (Oxidoreductase FAD/NAD(P)-binding), IPR017938 (Riboflavin synthase-like beta-barrel)	50	3.88316	43	4.50064	-0.212901	0.556292	0.474915
Achn355031	1980	Wound-responsive protein-like protein; contains IPR014840 (Hpc2-related domain), IPR026949 (Ubinuclein/Yemanuclein)	280	8.33584	277	11.1138	-0.414951	0.00150613	0.000642654
Achn322521	1050	Ammonium transporter, putative; contains IPR001905 (Ammonium transporter), IPR024041 (Ammonium transporter AmtB-like domain)	3	0.168418	3	0.226976	-0.430492	0.779721	0.713254
Achn124901	3036	Ubiquitin-like modifier-activating enzyme ATG7; contains IPR006285 (Ubiquitin-like modifier-activating enzyme Atg7), IPR016024 (Armadillo-type fold), IPR016040 (NAD(P)-binding domain)	199	3.86374	166	4.34364	-0.168907	0.341284	0.261735
Achn248381	468	Unknown protein	1	0.125954	8	1.35797	-3.43049	0.00902688	0.00446264
Achn211291	1125	Geranylgeranyl pyrophosphate synthase; contains IPR017446 (Polyprenyl synthetase-related)	2220	116.321	860	60.7286	0.937659	9.2636e-65	3.81732e-66
Achn284481	246	Unknown protein	0.5	0.11981	2	0.645866	-2.43049	1	1
Achn192971	1362	Auxin efflux carrier protein-like; contains IPR004776 (Auxin efflux carrier)	184	7.96338	87	5.07446	0.650126	0.000770069	0.000313181
Achn322381	441	Unknown protein; contains IPR019557 (Aminotransferase-like, plant mobile domain)	0.5	0.0668325	0.5	0.0900698	-0.430492	1	1
Achn364881	687	Ethylene-responsive transcription factor LEP	6	0.514815	3	0.346906	0.569508	0.64273	0.563167
Achn283481	591	Leucine-rich repeat family protein	0.5	0.04987	0.5	0.0672094	-0.430492	1	1
Achn202601	153	Unknown protein	19	7.32013	0.5	0.259613	4.81744	8.66324e-05	3.06799e-05
Achn274241	915	26S proteasome non-atpase regulatory subunit, putative; contains IPR000717 (Proteasome component (PCI) domain), IPR019585 (26S proteasome, regulatory subunit Rpn7)	2067	133.161	1118	97.0663	0.456126	1.36372e-17	1.86123e-18
Achn200921	1119	Putative calcium-dependent protein kinase CPK1 adapter protein 2	436	22.9675	663	47.0686	-1.03517	3.31426e-31	2.72745e-32	down
Achn383101	240	Unknown protein	2	0.491219	2	0.662013	-0.430492	0.817341	0.764136
Achn168821	1713	Putative histone-lysine N-methyltransferase family protein; contains IPR001214 (SET domain), IPR003105 (SRA-YDG), IPR007728 (Pre-SET domain), IPR015947 (PUA-like domain), IPR025794 (Histone H3-K9 methyltransferase, plant)	417	14.3494	262	12.1504	0.239989	0.0531362	0.0315221
Achn069131	1617	Protein kinase; contains IPR000961 (AGC-kinase, C-terminal), IPR011009 (Protein kinase-like domain)	11	0.400995	19	0.93345	-1.21899	0.0390335	0.0223535
Achn083361	1866	Peroxisomal carrier protein; contains IPR006977 (Yip1 domain), IPR018108 (Mitochondrial substrate/solute carrier), IPR023395 (Mitochondrial carrier domain)	559	17.6586	285	12.1334	0.541394	3.60702e-07	9.77165e-08
Achn124601	690	Unknown protein; contains IPR009606 (Protein of unknown function DUF1218)	1849	157.959	721	83.0106	0.928182	3.4789e-53	1.72408e-54
Achn235591	537	Integrase	0.5	0.0548848	0.5	0.0739679	-0.430492	1	1
Achn342291	1197	Protein kinase, putative; contains IPR011009 (Protein kinase-like domain)	75	3.69338	109	7.23402	-0.969858	1.69798e-05	5.48922e-06
Achn292651	984	Protein FAR1-related sequence 1; contains IPR007527 (Zinc finger, SWIM-type)	0.5	0.0299524	0.5	0.0403666	-0.430492	1	1
Achn375041	918	Diphthamide biosynthesis protein 1; contains IPR002728 (Diphthamide synthesis, DPH1/DPH2)	54	3.46743	24	2.0769	0.739433	0.0489483	0.0287719
Achn119331	2346	Chloride channel clc, putative; contains IPR001807 (Chloride channel, voltage gated)	545	13.6938	537	18.1842	-0.409158	8.70328e-06	2.72669e-06
Achn230551	1230	Laccase; contains IPR008972 (Cupredoxin)	2	0.0958476	16	1.03339	-3.43049	0.000157654	5.78872e-05
Achn241591	642	Lipid transfer protein-like; contains IPR008480 (Protein of unknown function DUF761, plant), IPR016140 (Bifunctional inhibitor/plant lipid transfer protein/seed storage helical domain)	298	27.3614	79	9.77551	1.4849	9.62497e-19	1.24374e-19	up
Achn384961	849	Translation initiation factor IF-2; contains IPR000795 (Elongation factor, GTP-binding domain), IPR027417 (P-loop containing nucleoside triphosphate hydrolase)	14	0.972024	9	0.842136	0.206938	0.797044	0.732573
Achn288111	234	DnaJ-like protein subfamily C member 21	16	4.03052	26	8.82684	-1.13093	0.0220044	0.0118271
Achn217101	1530	MACPF domain-containing protein; contains IPR020864 (Membrane attack complex component/perforin (MACPF) domain)	149	5.74052	141	7.32108	-0.350875	0.0618902	0.0373453
Achn058241	594	Mal d 1-associated protein	397	39.3968	174	23.2708	0.75956	5.57855e-09	1.28687e-09
Achn293991	1542	Cytochrome P450, putative; contains IPR001128 (Cytochrome P450)	13	0.496953	13	0.66974	-0.430492	0.527206	0.444278
Achn246431	399	Retrotransposon protein, putative, Ty1-copia subclass, expressed	0.5	0.0738675	2	0.398203	-2.43049	1	1
Achn361151	1773	Putative VHS/GAT domain containing family protein; contains IPR004152 (GAT), IPR008942 (ENTH/VHS)	305	10.1402	480	21.507	-1.08472	1.33798e-24	1.3545e-25	down
Achn351621	414	Unknown protein; contains IPR012881 (Protein of unknown function DUF1685)	4	0.569529	15	2.87832	-2.33738	0.00299355	0.00134516
Achn113311	1164	Auxin induced-like protein; contains IPR004877 (Cytochrome b561, eukaryote), IPR005018 (DOMON domain), IPR017214 (Uncharacterised conserved protein UCP037471)	137	6.93784	32	2.18396	1.66754	1.12105e-10	2.27028e-11
Achn093331	780	ATP-dependent RNA helicase-like protein; contains IPR001650 (Helicase, C-terminal), IPR011545 (DNA/RNA helicase, DEAD/DEAH box type, N-terminal), IPR027417 (P-loop containing nucleoside triphosphate hydrolase)	25	1.8893	28	2.85175	-0.593991	0.18899	0.132113
Achn360651	4563	Erect panicle 2 protein	959	12.3887	831	14.4677	-0.22381	0.00223143	0.000981295
Achn063791	3672	TATA-box-binding protein; contains IPR000814 (TATA-box binding protein), IPR003615 (HNH nuclease), IPR005849 (Galactose-1-phosphate uridyl transferase, N-terminal), IPR007275 (YTH domain), IPR011146 (HIT-like domain)	742	11.9113	818	17.6969	-0.571174	2.42535e-14	3.91702e-15
Achn187461	873	Nicotianamine synthase, putative; contains IPR004298 (Nicotianamine synthase)	0.5	0.0337608	0.5	0.0454992	-0.430492	1	1
Achn216491	2481	Class III homeobox-leucine zipper protein; contains IPR002913 (START domain), IPR009057 (Homeodomain-like), IPR013978 (MEKHLA), IPR023393 (START-like domain)	581	13.804	348	11.1429	0.308959	0.0027788	0.00124235
Achn308651	153	Unknown protein	4	1.54108	364	188.998	-6.93829	1.82922e-97	4.85919e-99	down
Achn348931	180	Probable pre-mRNA-splicing factor ATP-dependent RNA helicase	5	1.6374	2	0.882684	0.891436	0.518155	0.434636
Achn059661	237	Unknown protein	0.5	0.124359	1	0.335196	-1.43049	1	1
Achn269371	1011	Nascent polypeptide-associated complex subunit beta; contains IPR002715 (Nascent polypeptide-associated complex NAC domain)	4402	256.658	1519	119.359	1.10455	6.91357e-167	1.0626e-168	up
Achn178631	3813	Glycine--tRNA ligase, beta subunit; contains IPR006194 (Glycine-tRNA synthetase, heterodimeric), IPR019084 (Stm1, N-terminal)	1132	17.4999	1449	30.189	-0.786676	1.43063e-42	8.8646e-44
Achn128711	426	Zinc finger A20 and AN1 domain-containing stress-associated protein; contains IPR000058 (Zinc finger, AN1-type)	1023	141.554	317	59.1149	1.25976	2.1134e-48	1.14455e-49	up
Achn124311	1023	Emb|CAB68146.1	121	6.97214	89	6.91134	0.0126377	0.959349	0.949408
Achn314201	285	40S ribosomal protein S26, putative; contains IPR000892 (Ribosomal protein S26e)	611	126.373	252	70.243	0.847257	8.86676e-16	1.31961e-16
Achn271151	165	Unknown protein	0.5	0.178625	0.5	0.240732	-0.430492	1	1
Achn178191	612	Pentatricopeptide repeat-containing protein; contains IPR002885 (Pentatricopeptide repeat)	21	2.02267	8	1.03845	0.961825	0.132366	0.0878888
Achn167021	894	Unknown protein; contains IPR007942 (Phospholipase-like, arabidopsis)	1	0.0659355	8	0.710886	-3.43049	0.00902688	0.00446264
Achn177001	168	Unknown protein; contains IPR001024 (Lipoxygenase, LH2)	0.5	0.175435	0.5	0.236433	-0.430492	1	1
Achn277851	759	Unknown protein	33	2.56288	36	3.76798	-0.556023	0.157969	0.107649
Achn070061	714	Ovate family protein 8; contains IPR006458 (Ovate protein family, C-terminal)	102	8.4209	53	5.89692	0.514013	0.0506099	0.0298358
Achn118171	1506	Cytochrome P450, putative; contains IPR001128 (Cytochrome P450)	145	5.67544	80	4.22	0.427489	0.0489493	0.0287754
Achn032061	1353	AP2-like ethylene-responsive transcription factor; contains IPR016177 (DNA-binding, integrase-type)	24	1.04561	16	0.939442	0.15447	0.800165	0.736107
Achn082841	222	50S ribosomal protein L33; contains IPR001705 (Ribosomal protein L33), IPR011332 (Ribosomal protein, zinc-binding domain)	635	168.608	220	78.7258	1.09876	1.18089e-24	1.19261e-25	up
Achn277911	537	Transposon protein, putative, Mutator sub-class	1	0.10977	0.5	0.0739679	0.569508	1	1
Achn359791	456	Unknown protein	1181	152.666	329	57.3164	1.41336	2.3822e-66	9.54263e-68	up
Achn139111	330	Proliferating cell nuclear antigen; contains IPR000730 (Proliferating cell nuclear antigen, PCNA)	209	37.3327	120	28.8878	0.369976	0.0380523	0.0217501
Achn130911	381	Unknown protein	0.5	0.0773573	0.5	0.104254	-0.430492	1	1
Achn234161	966	tRNA-dihydrouridine synthase; contains IPR001269 (tRNA-dihydrouridine synthase), IPR013785 (Aldolase-type TIM barrel)	71	4.33249	86	7.07243	-0.70701	0.00445858	0.00206836
Achn095491	1809	Protein TSSC1; contains IPR015943 (WD40/YVTN repeat-like-containing domain)	193	6.28891	147	6.45545	-0.0377074	0.855066	0.809405
Achn227191	465	Myosin heavy chain	1	0.126766	2	0.341684	-1.43049	0.489708	0.401795
Achn063231	825	Choline-phosphate cytidylyltransferase; contains IPR014729 (Rossmann-like alpha/beta/alpha sandwich fold)	359	25.6506	485	46.702	-0.864493	2.33049e-17	3.21737e-18
Achn175141	612	Protein trichome birefringence-like 32; contains IPR026057 (PC-Esterase)	0.5	0.0481587	0.5	0.0649032	-0.430492	1	1
Achn290351	723	Unknown protein; contains IPR006706 (Extensin repeat)	136	11.0881	170	18.6792	-0.75242	1.49611e-05	4.81351e-06
Achn153131	474	Ras-related protein Rab-1A; contains IPR001806 (Small GTPase superfamily), IPR027417 (P-loop containing nucleoside triphosphate hydrolase)	81	10.0731	27	4.52515	1.15447	0.00026425	9.98214e-05
Achn190471	1746	Pentatricopeptide repeat-containing protein; contains IPR002885 (Pentatricopeptide repeat), IPR009057 (Homeodomain-like), IPR025756 (MYB-CC type transcription factor, LHEQLE-containing domain)	33	1.11411	92	4.18592	-1.90966	1.48505e-11	2.82119e-12
Achn130351	375	Glutaredoxin; contains IPR012336 (Thioredoxin-like fold)	27	4.24413	6	1.27106	1.73943	0.00476552	0.00222466
Achn364541	1236	Exocyst complex component sec6, putative; contains IPR010326 (Exocyst complex component Sec6)	274	13.0674	373	23.9739	-0.875492	7.30605e-14	1.20913e-14
Achn369621	1440	Kinase family protein	223	9.12849	199	10.9784	-0.266217	0.0898893	0.0568648
Achn018131	267	Metal tolerance protein	233	51.44	90	26.778	0.941841	9.08762e-08	2.32414e-08
Achn177861	300	70-kDa heat shock protein; contains IPR013126 (Heat shock protein 70 family)	125	24.561	284	75.2046	-1.61445	9.53707e-27	9.04308e-28	down
Achn194521	2004	RNA polymerase-associated protein LEO1, putative; contains IPR007149 (Leo1-like protein)	403	11.854	753	29.85	-1.33236	2.67824e-52	1.34836e-53	down
Achn300431	252	Unknown protein	0.5	0.116957	0.5	0.157622	-0.430492	1	1
Achn378671	258	Protein FRA10AC1; contains IPR019129 (Folate-sensitive fragile site protein Fra10Ac1)	12	2.74169	40	12.3165	-2.16746	1.96553e-06	5.72974e-07
Achn221091	2175	AP2-associated kinase; contains IPR011009 (Protein kinase-like domain)	439	11.8977	501	18.2989	-0.621082	1.64802e-10	3.37911e-11
Achn235051	318	Unknown protein	7	1.29756	2	0.499632	1.37686	0.258791	0.189309
Achn295841	156	Unknown protein	0.5	0.18893	0.5	0.25462	-0.430492	1	1
Achn356361	438	Unknown protein	16	2.15329	5	0.906867	1.24758	0.102557	0.0659291
Achn286751	2142	Formate-tetrahydrofolate ligase; contains IPR000559 (Formate-tetrahydrofolate ligase, FTHFS), IPR027417 (P-loop containing nucleoside triphosphate hydrolase)	1683	46.315	958	35.5299	0.382446	9.21898e-11	1.85624e-11
Achn354581	609	Pectinesterase/pectinesterase inhibitor; contains IPR006501 (Pectinesterase inhibitor)	103	9.96957	19	2.47847	2.00808	2.22822e-10	4.62268e-11
Achn140601	417	Oleosin; contains IPR000136 (Oleosin)	115	16.2562	26	4.95319	1.71456	1.86379e-09	4.139e-10
Achn117651	315	Unknown protein	8	1.49705	4	1.00878	0.569508	0.585352	0.504399
Achn229631	291	Unknown protein	9	1.82308	3	0.818985	1.15447	0.26327	0.194629
Achn073151	1137	N-acetyltransferase ESCO1	90	4.66593	44	3.07425	0.601929	0.0332459	0.0186045
Achn292051	2229	Putative uncharacterized protein T14E10_70	1779	47.046	953	33.9649	0.470026	4.28834e-16	6.30173e-17
Achn301211	2850	Coatomer subunit beta; contains IPR016460 (Coatomer beta subunit (COPB1))	2922	60.4355	2097	58.4522	0.0481373	0.31408	0.237812
Achn138101	3279	Protein LONGIFOLIA 1; contains IPR025486 (Domain of unknown function DUF4378)	286	5.1414	249	6.03261	-0.230623	0.0990626	0.0633393
Achn069211	2049	Bidirectional sugar transporter N3; contains IPR004316 (SWEET sugar transporter)	114	3.27959	153	5.93194	-0.85499	4.23226e-06	1.28138e-06
Achn108461	1377	3-ketoacyl-CoA synthase; contains IPR012392 (Very-long-chain 3-ketoacyl-CoA synthase), IPR016039 (Thiolase-like)	887	37.9705	630	36.3458	0.0630902	0.485238	0.395229
Achn024511	360	Rapid alkalinization factor 1; contains IPR008801 (Rapid ALkalinization Factor)	0.5	0.0818699	0.5	0.110335	-0.430492	1	1
Achn177131	270	Unknown protein	1	0.21832	3	0.882684	-2.01545	0.260081	0.191114
Achn299161	1338	Zinc finger CCHC domain-containing protein; contains IPR001878 (Zinc finger, CCHC-type)	267	11.7628	199	11.8153	-0.00642075	0.969749	0.96168
Achn248851	642	UDP-glycosyltransferase 1; contains IPR002213 (UDP-glucuronosyl/UDP-glucosyltransferase)	7	0.642717	5	0.618703	0.0549348	0.958016	0.947494
Achn041011	672	Putative zinc finger protein; contains IPR013087 (Zinc finger C2H2-type/integrase DNA-binding domain)	76	6.66655	10	1.18217	2.49551	5.00077e-10	1.06273e-10
Achn110471	309	NADH-ubiquinone oxidoreductase B18 subunit; contains IPR008698 (NADH:ubiquinone oxidoreductase, B18 subunit)	981	187.14	415	106.693	0.81065	5.54264e-23	5.97495e-24
Achn371911	174	Unknown protein	0.5	0.169386	0.5	0.22828	-0.430492	1	1
Achn151011	288	Disease resistance protein; contains IPR002182 (NB-ARC), IPR027417 (P-loop containing nucleoside triphosphate hydrolase)	1	0.204675	2	0.551677	-1.43049	0.489708	0.401795
Achn137531	1167	Unknown protein	98	4.95007	132	8.98567	-0.860176	1.89198e-05	6.14784e-06
Achn059021	900	Pentatricopeptide repeat-containing protein, putative; contains IPR002885 (Pentatricopeptide repeat)	16	1.04793	15	1.32403	-0.337383	0.593439	0.512805
Achn252421	297	Syntaxin-61; contains IPR000727 (Target SNARE coiled-coil domain)	147	29.1754	72	19.2586	0.599255	0.00577305	0.00273841
Achn268191	258	Calmodulin-like protein 5; contains IPR001125 (Recoverin)	5	1.14237	0.5	0.153956	2.89144	0.112588	0.0731469
Achn372481	1374	Guanine nucleotide-binding protein subunit beta-1; contains IPR003690 (Mitochodrial transcription termination factor-related), IPR015943 (WD40/YVTN repeat-like-containing domain), IPR020472 (G-protein beta WD-40 repeat)	650	27.8858	292	16.8828	0.723979	5.45387e-13	9.49461e-14
Achn211711	1611	Pectin acetylesterase; contains IPR004299 (Membrane bound O-acyl transferase, MBOAT), IPR004963 (Pectinacetylesterase)	445	16.2825	275	13.5608	0.263882	0.0273233	0.0149943
Achn056531	1758	Nucleolar GTPase	455	15.2563	290	13.1047	0.219322	0.0649273	0.0393803
Achn082101	594	MLO-like protein; contains IPR004326 (Mlo-related protein)	55	5.45799	91	12.1703	-1.15693	5.29257e-06	1.6189e-06
Achn286641	204	Unknown protein	0.5	0.144476	0.5	0.19471	-0.430492	1	1
Achn229731	585	Universal stress protein family protein; contains IPR006015 (Universal stress protein A)	73	7.35569	43	5.83929	0.333068	0.293003	0.21918
Achn096021	174	Unknown protein	0.5	0.169386	2	0.913121	-2.43049	1	1
Achn234251	1032	Putative uncharacterized protein P0046B10.2-1; contains IPR006946 (Protein of unknown function DUF642), IPR008979 (Galactose-binding domain-like)	5950	339.855	1516	116.699	1.54213	0	0	up
Achn142131	717	Harpin-induced protein 1 containing protein, expressed; contains IPR004864 (Late embryogenesis abundant protein, LEA-14)	218	17.9223	69	7.645	1.22917	9.7106e-11	1.95963e-11
Achn285941	336	Unknown protein	21	3.68414	13	3.07363	0.261386	0.678847	0.600522
Achn185331	1128	Retrotransposon protein	0.5	0.0261287	1	0.0704269	-1.43049	1	1
Achn292621	243	Unknown protein	1	0.242577	0.5	0.16346	0.569508	1	1
Achn134481	1518	U-box domain-containing protein; contains IPR016024 (Armadillo-type fold)	352	13.6687	94	4.9193	1.47435	9.83831e-22	1.12248e-22
Achn330451	1437	UDP-glycosyltransferase 1; contains IPR002213 (UDP-glucuronosyl/UDP-glucosyltransferase)	0.5	0.0205102	10	0.552829	-4.75242	0.00110468	0.000460947
Achn007621	174	Unknown protein	0.5	0.169386	0.5	0.22828	-0.430492	1	1
Achn380061	1902	Enhanced disease susceptibility 1 protein; contains IPR002921 (Lipase, class 3)	175	5.42356	145	6.05627	-0.15919	0.405775	0.322059
Achn308011	1836	Methyltransferase-like; contains IPR006734 (Protein of unknown function DUF597), IPR013216 (Methyltransferase type 11)	83	2.66478	183	7.91819	-1.57115	5.83242e-17	8.21959e-18
Achn005531	912	4-methyl-5(B-hydroxyethyl)-thiazole monophosphate biosynthesis protein; contains IPR006287 (DJ-1)	900	58.1707	349	30.4003	0.936206	9.38358e-27	8.89186e-28
Achn269501	417	ThiF family protein	26	3.67531	12	2.28609	0.684985	0.219181	0.155941
Achn009461	1035	NAC domain protein; contains IPR003441 (No apical meristem (NAM) protein)	12	0.683435	2	0.15351	2.15447	0.0335082	0.0187614
Achn372301	192	Unknown protein	0.5	0.153506	0.5	0.206879	-0.430492	1	1
Achn055201	1110	Guanylyl cyclase; contains IPR018616 (Guanylyl cyclase)	84	4.4608	115	8.23043	-0.883665	4.62732e-05	1.5767e-05
Achn116531	834	BTB/POZ and TAZ domain-containing protein 1; contains IPR000197 (Zinc finger, TAZ-type)	68	4.80617	50	4.76268	0.0131146	0.968843	0.960635
Achn349331	585	Photosystem II core complex proteins psbY; contains IPR009388 (Photosystem II PsbY)	1956	197.092	1227	166.624	0.242279	8.31209e-06	2.59985e-06
Achn176661	2463	Protein FAR1-related sequence 1; contains IPR004330 (FAR1 DNA binding domain), IPR007527 (Zinc finger, SWIM-type), IPR018289 (MULE transposase domain)	266	6.3661	595	19.1911	-1.59196	6.83146e-54	3.34008e-55
Achn182041	2523	Alpha alpha-trehalose-phosphate synthase; contains IPR001830 (Glycosyl transferase, family 20), IPR003337 (Trehalose-phosphatase), IPR023214 (HAD-like domain)	295	6.89225	352	11.0834	-0.685353	5.76562e-09	1.33133e-09
Achn258171	783	DNA repair helicase rad5,16, putative	11	0.828109	29	2.94228	-1.82904	0.000361261	0.00013914
Achn184471	369	Unknown protein	25	3.99365	16	3.44462	0.213364	0.712675	0.638156
Achn148961	1077	Unknown protein	0.5	0.027366	19	1.40148	-5.67842	3.00478e-06	8.95379e-07
Achn022701	567	Chaperone protein dnaJ; contains IPR001623 (DnaJ domain)	0.5	0.0519809	2	0.280217	-2.43049	1	1
Achn370021	1089	Pm27 protein; contains IPR012866 (Protein of unknown function DUF1644)	368	19.9194	245	17.8725	0.156432	0.24935	0.181554
Achn146751	1647	Protein kinase; contains IPR000961 (AGC-kinase, C-terminal), IPR011009 (Protein kinase-like domain)	10	0.357901	7	0.337639	0.0840811	0.926368	0.90459
Achn318711	1359	Carbohydrate kinase, PfkB family; contains IPR002139 (Ribokinase)	714	30.9696	466	27.2404	0.185102	0.0484507	0.0284456
Achn342221	174	Unknown protein	3	1.01632	1	0.45656	1.15447	0.536588	0.453961
Achn047971	1698	DNA topoisomerase; contains IPR000380 (DNA topoisomerase, type IA), IPR001878 (Zinc finger, CCHC-type), IPR010666 (Zinc finger, GRF-type), IPR023405 (DNA topoisomerase, type IA, core domain), IPR023406 (DNA topoisomerase, type IA, active site)	251	8.7135	164	7.6728	0.183499	0.266881	0.197674
Achn243041	573	Type I inositol-1,4,5-trisphosphate 5-phosphatase	6	0.617239	3	0.415924	0.569508	0.64273	0.563167
Achn059831	927	1-aminocyclopropane-1-carboxylate oxidase, putative; contains IPR005123 (Oxoglutarate/iron-dependent dioxygenase), IPR026992 (Non-haem dioxygenase N-terminal domain), IPR027443 (Isopenicillin N synthase-like)	3	0.190765	1	0.0856974	1.15447	0.536588	0.453961
Achn183111	855	Probable receptor-like protein kinase; contains IPR011009 (Protein kinase-like domain)	675	46.5366	172	15.9812	1.54199	1.71835e-43	1.04291e-44	up
Achn386331	210	Dynein light chain	125	35.0871	47	17.7798	0.980703	6.66844e-05	2.31989e-05
Achn106201	4743	Cellular nucleic acid-binding protein-like protein; contains IPR001878 (Zinc finger, CCHC-type), IPR017071 (Transcription elongation factor Spt5)	2511	31.2069	3330	55.7749	-0.837752	1.29548e-107	3.07682e-109
Achn203801	1323	Bromodomain-containing protein, putative; contains IPR001487 (Bromodomain), IPR027353 (NET domain)	78	3.47529	144	8.6467	-1.31501	1.24108e-10	2.52107e-11
Achn387591	477	Pollen allergen Phl p; contains IPR006041 (Pollen Ole e 1 allergen/extensin)	7304	902.608	2207	367.563	1.29611	0	0	up
Achn263981	4560	Chromodomain-helicase-DNA-binding protein; contains IPR000330 (SNF2-related), IPR001650 (Helicase, C-terminal), IPR013083 (Zinc finger, RING/FYVE/PHD-type), IPR016197 (Chromo domain-like), IPR027417 (P-loop containing nucleoside triphosphate hydrolase)	156	2.01658	252	4.39019	-1.12237	4.12468e-14	6.74758e-15
Achn005441	456	ATP-dependent zinc metalloprotease FtsH 3; contains IPR027417 (P-loop containing nucleoside triphosphate hydrolase)	22	2.8439	9	1.56792	0.859015	0.164014	0.112257
Achn016731	1143	Mitochondrial transcription termination factor family protein; contains IPR003690 (Mitochodrial transcription termination factor-related)	76	3.91944	32	2.22408	0.817435	0.00940665	0.00466647
Achn198921	1551	F-box/WD repeat-containing protein 1A; contains IPR015943 (WD40/YVTN repeat-like-containing domain), IPR020472 (G-protein beta WD-40 repeat)	219	8.32317	128	6.5561	0.344295	0.0479614	0.0281163
Achn142601	1482	RNA-binding protein, putative; contains IPR012677 (Nucleotide-binding, alpha-beta plait)	542	21.558	312	16.7245	0.366255	0.00062747	0.000251675
Achn286881	3912	Callose synthase 3; contains IPR003440 (Glycosyl transferase, family 48), IPR026953 (Callose synthase)	669	10.0805	731	14.8445	-0.558357	1.89572e-12	3.40291e-13
Achn307391	843	Succinate dehydrogenase, iron-sulfur subunit; contains IPR004489 (Succinate dehydrogenase/fumarate reductase iron-sulphur protein), IPR009051 (Alpha-helical ferredoxin), IPR012675 (Beta-grasp domain), IPR017896 (4Fe-4S ferredoxin-type, iron-sulpur binding domain)	1125	78.665	626	58.9922	0.415198	1.29268e-08	3.06391e-09
Achn317551	576	Lipid transfer protein, putative; contains IPR016140 (Bifunctional inhibitor/plant lipid transfer protein/seed storage helical domain)	1429	146.24	410	56.5469	1.37082	1.6384e-76	5.71546e-78	up
Achn208281	3783	Putative receptor protein kinase; contains IPR001611 (Leucine-rich repeat), IPR003591 (Leucine-rich repeat, typical subtype), IPR003604 (Zinc finger, U1-type), IPR011009 (Protein kinase-like domain), IPR013210 (Leucine-rich repeat-containing N-terminal, type 2), IPR013320 (Concanavalin A-like lectin/glucanase, subgroup)	111	1.72959	59	1.23898	0.481281	0.0552142	0.0328559
Achn027341	969	Nuclear RNA binding protein; contains IPR006861 (Hyaluronan/mRNA-binding protein)	2088	127.017	1181	96.8219	0.391621	1.20704e-13	2.0261e-14
Achn326991	2103	Receptor-like-kinase; contains IPR001611 (Leucine-rich repeat), IPR003591 (Leucine-rich repeat, typical subtype), IPR011009 (Protein kinase-like domain), IPR013320 (Concanavalin A-like lectin/glucanase, subgroup)	30	0.840889	29	1.09548	-0.381582	0.389173	0.307075
Achn242311	2508	Mechanosensitive ion channel; contains IPR006685 (Mechanosensitive ion channel MscS)	1114	26.1827	434	13.7471	0.92949	1.69094e-32	1.34705e-33
Achn306551	3399	Putative receptor-like protein kinase; contains IPR001611 (Leucine-rich repeat), IPR003591 (Leucine-rich repeat, typical subtype), IPR011009 (Protein kinase-like domain), IPR013210 (Leucine-rich repeat-containing N-terminal, type 2), IPR013320 (Concanavalin A-like lectin/glucanase, subgroup), IPR025875 (Leucine rich repeat 4)	290	5.02925	87	2.03337	1.30647	3.16473e-15	4.84878e-16
Achn289081	3924	cDNA clone:J013034M05, full insert sequence	471	7.07536	581	11.7624	-0.733303	9.2804e-16	1.38229e-16
Achn159661	801	Pathogenesis-related thaumatin family protein; contains IPR001938 (Thaumatin)	22	1.619	13	1.28931	0.3285	0.58621	0.505537
Achn140391	672	Ethylene-responsive transcription factor, putative; contains IPR016177 (DNA-binding, integrase-type)	111	9.73667	118	13.9496	-0.518719	0.0122925	0.00623846
Achn170891	1854	F-box/FBD/LRR-repeat protein; contains IPR001810 (F-box domain, cyclin-like), IPR006566 (FBD)	1	0.0317941	0.5	0.0214244	0.569508	1	1
Achn183161	306	Unknown protein	0.5	0.0963175	0.5	0.129806	-0.430492	1	1
Achn387021	846	Mitochondrial transcription termination factor family protein; contains IPR003690 (Mitochodrial transcription termination factor-related)	24	1.67224	11	1.03293	0.695039	0.232556	0.167343
Achn097141	2364	PIF-like protein; contains IPR024752 (Myb/SANT-like domain)	180	4.4883	175	5.88082	-0.38985	0.0196693	0.010475
Achn016651	1236	Amino acid binding protein, putative; contains IPR002912 (ACT domain)	215	10.2536	94	6.04167	0.763112	2.22949e-05	7.31337e-06
Achn198061	1125	Mitochondrial chaperone BCS1; contains IPR025753 (AAA-type ATPase, N-terminal domain), IPR027417 (P-loop containing nucleoside triphosphate hydrolase)	100	5.23967	114	8.05007	-0.619526	0.00352938	0.00160473
Achn221981	1839	Glucose-6-phosphate isomerase; contains IPR001672 (Phosphoglucose isomerase (PGI))	1302	41.7336	710	30.6707	0.444346	5.63177e-11	1.11504e-11
Achn057601	396	Unknown protein	141	20.9885	6	1.20366	4.1241	6.17644e-27	5.81914e-28	up
Achn261201	1065	Serine carboxypeptidase-like protein; contains IPR001563 (Peptidase S10, serine carboxypeptidase)	0.5	0.0276743	0.5	0.0372965	-0.430492	1	1
Achn312861	1062	Self-incompatibility protein; contains IPR010264 (Plant self-incompatibility S1), IPR027417 (P-loop containing nucleoside triphosphate hydrolase)	64	3.55232	21	1.57088	1.17719	0.00106536	0.000443248
Achn127031	1146	Putative phytochrome-kinase-substrate	13	0.668675	12	0.831848	-0.315015	0.661851	0.583215
Achn221791	399	Unknown protein	2	0.29547	3	0.597305	-1.01545	0.518158	0.433463
Achn242301	1323	Putative serine rich protein	36	1.60398	23	1.38107	0.215871	0.647492	0.568192
Achn238601	555	GATA transcription factor, putative; contains IPR013088 (Zinc finger, NHR/GATA-type)	786	83.4807	420	60.1179	0.473648	8.6167e-08	2.19797e-08
Achn347371	1281	Homeobox transcription factor-like; contains IPR009057 (Homeodomain-like)	222	10.2155	147	9.11624	0.164251	0.355486	0.276574
Achn004811	306	Unknown protein	3	0.577905	3	0.778838	-0.430492	0.779721	0.713254
Achn240351	219	Unknown protein	0.5	0.134581	0.5	0.181373	-0.430492	1	1
Achn330371	2226	ARID/BRIGHT DNA-binding domain-containing protein; contains IPR001606 (ARID/BRIGHT DNA-binding domain)	456	12.0753	331	11.8127	0.0317105	0.814207	0.758042
Achn136741	1008	Programmed cell death protein 2-like protein; contains IPR007320 (Programmed cell death protein 2, C-terminal)	116	6.7835	98	7.72348	-0.187221	0.426722	0.340699
Achn016011	393	Unknown protein	1	0.149991	0.5	0.101071	0.569508	1	1
Achn337881	1440	Putative NADH-dehydrogenase; contains IPR001327 (Pyridine nucleotide-disulphide oxidoreductase, NAD-binding domain), IPR023753 (Pyridine nucleotide-disulphide oxidoreductase, FAD/NAD(P)-binding domain)	546	22.3505	322	17.764	0.331348	0.00190296	0.000825681
Achn162711	804	Endoribonuclease Dicer; contains IPR005034 (Dicer double-stranded RNA-binding fold)	62	4.54561	83	8.20105	-0.851335	0.00092235	0.000379773
Achn194571	720	PHD-finger family protein expressed	87	7.12268	103	11.3646	-0.674049	0.00274913	0.00122834
Achn155581	1437	Beta-galactosidase; contains IPR001944 (Glycoside hydrolase, family 35), IPR017853 (Glycoside hydrolase, superfamily)	2786	114.283	1821	100.67	0.182972	5.43236e-05	1.8676e-05
Achn063481	1230	UDP-N-acetylmuramoylalanine-D-glutamate ligase; contains IPR005762 (UDP-N-acetylmuramoylalanine-D-glutamate ligase)	144	6.90103	73	4.71482	0.549608	0.0120184	0.00609173
Achn197421	2307	Surface protease GP63, putative; contains IPR000742 (Epidermal growth factor-like domain), IPR001577 (Peptidase M8, leishmanolysin)	665	16.9915	1229	42.3206	-1.31655	2.8526e-83	8.98451e-85	down
Achn227911	156	Unknown protein	0.5	0.18893	0.5	0.25462	-0.430492	1	1
Achn089921	816	Katanin p60 ATPase-containing subunit, putative; contains IPR027417 (P-loop containing nucleoside triphosphate hydrolase)	105	7.585	214	20.8339	-1.45771	1.0435e-17	1.41567e-18	down
Achn061971	3657	AT5g65440/MNA5_17	170	2.74019	209	4.54014	-0.72846	2.78451e-06	8.25699e-07
Achn355481	168	Unknown protein	0.5	0.175435	0.5	0.236433	-0.430492	1	1
Achn225481	762	COP9 signalosome complex subunit 7; contains IPR000717 (Proteasome component (PCI) domain), IPR027530 (COP9 signalosome complex subunit 7)	289	22.3563	156	16.2636	0.459031	0.00222547	0.000978541
Achn137421	1743	D111/G-patch domain-containing protein; contains IPR000136 (Oleosin)	101	3.41571	67	3.05369	0.16163	0.551591	0.469984
Achn133061	897	Vacuolar protein sorting-associated protein-like protein; contains IPR011042 (Six-bladed beta-propeller, TolB-like), IPR016534 (Vacuolar protein sorting-associated protein 16), IPR017986 (WD40-repeat-containing domain)	209	13.7344	151	13.3731	0.0384623	0.847085	0.800531
Achn056601	1740	Xaa-pro aminopeptidase, putative; contains IPR000994 (Peptidase M24, structural domain)	225	7.62237	229	10.4552	-0.455915	0.00165458	0.00071075
Achn362161	534	ATP-dependent RNA helicase DDX1	98	10.8179	74	11.0088	-0.0252356	0.92718	0.908623
Achn053251	615	NAC domain protein,	17	1.62941	4	0.516693	1.65697	0.0339327	0.0190222
Achn085001	4485	Kinase family protein; contains IPR011009 (Protein kinase-like domain), IPR013083 (Zinc finger, RING/FYVE/PHD-type), IPR020683 (Ankyrin repeat-containing domain)	488	6.41378	379	6.71312	-0.0658088	0.582625	0.501186
Achn325321	780	rRNA-processing protein FCF2; contains IPR014810 (Fcf2 pre-rRNA processing)	13	0.982438	4	0.407392	1.26995	0.138381	0.09281
Achn059171	453	Unknown protein	74	9.6292	30	5.26103	0.872071	0.00663811	0.00317515
Achn159091	2898	Receptor protein kinase-like protein; contains IPR001611 (Leucine-rich repeat), IPR003591 (Leucine-rich repeat, typical subtype), IPR011009 (Protein kinase-like domain), IPR013210 (Leucine-rich repeat-containing N-terminal, type 2), IPR013320 (Concanavalin A-like lectin/glucanase, subgroup)	360	7.32252	29	0.794964	3.20338	5.20922e-56	2.4697e-57
Achn274461	828	DNA binding protein, putative	98	6.97674	69	6.62013	0.0756933	0.799246	0.735141
Achn359771	1389	11S seed storage globulin B; contains IPR006044 (11-S seed storage protein, plant)	3	0.127314	9	0.51474	-2.01545	0.040881	0.0235562
Achn022421	990	Cysteine-type peptidase, putative; contains IPR003323 (Ovarian tumour, otubain)	214	12.7419	248	19.9005	-0.643221	4.90896e-06	1.49651e-06
Achn162051	1467	UDP-glycosyltransferase-like protein; contains IPR002213 (UDP-glucuronosyl/UDP-glucosyltransferase)	298	11.9741	252	13.6464	-0.188603	0.178782	0.123858
Achn258361	3669	Protein SMG8; contains IPR019354 (Smg8/Smg9)	228	3.66306	266	5.75946	-0.652884	1.53676e-06	4.42587e-07
Achn138631	5010	BAH domain-containing protein, putative; contains IPR001025 (Bromo adjacent homology (BAH) domain), IPR017923 (Transcription factor IIS, N-terminal)	1597	18.7899	1272	20.1696	-0.102226	0.0902811	0.0571481
Achn029451	396	Serine/threonine-protein phosphatase 7 long form homolog; contains IPR019557 (Aminotransferase-like, plant mobile domain)	0.5	0.0744271	1	0.20061	-1.43049	1	1
Achn262241	285	Unknown protein	0.5	0.103415	0.5	0.139371	-0.430492	1	1
Achn362441	2724	Unknown protein; contains IPR025486 (Domain of unknown function DUF4378)	477	10.3221	389	11.3446	-0.136273	0.227576	0.163329
Achn303811	171	Unknown protein	3	1.03415	7	3.25199	-1.65288	0.123385	0.0811806
Achn200131	1917	Peptidyl-prolyl cis-trans isomerase; contains IPR002130 (Cyclophilin-like peptidyl-prolyl cis-trans isomerase domain), IPR015943 (WD40/YVTN repeat-like-containing domain)	358	11.0082	296	12.2664	-0.15613	0.229711	0.165027
Achn268051	1266	Serine/threonine protein kinase, putative; contains IPR000961 (AGC-kinase, C-terminal), IPR011009 (Protein kinase-like domain)	108	5.02859	151	9.47525	-0.914009	1.25168e-06	3.56886e-07
Achn151461	1089	Peroxisomal membrane 22 kDa (Mpv17/PMP22) family protein; contains IPR007248 (Mpv17/PMP22)	500	27.0644	206	15.0275	0.848792	3.85894e-13	6.66312e-14
Achn014451	3162	Putative uncharacterized protein P0452F10.24; contains IPR025486 (Domain of unknown function DUF4378)	64	1.19309	122	3.06511	-1.36123	1.30364e-09	2.85481e-10
Achn183551	879	Putative MYB transcription factor; contains IPR001878 (Zinc finger, CCHC-type), IPR009057 (Homeodomain-like)	489	32.7927	336	30.3667	0.110881	0.350746	0.27122
Achn258511	375	Non-specific lipid-transfer protein; contains IPR000528 (Plant lipid transfer protein/Par allergen), IPR016140 (Bifunctional inhibitor/plant lipid transfer protein/seed storage helical domain)	13203	2075.38	1465	310.352	2.7414	0	0	up
Achn144501	1260	UPF0392 protein RCOM_0530710	370	17.3096	196	12.3576	0.48618	0.000224848	8.41786e-05
Achn232191	492	Putative 4-methyl-5(B-hydroxyethyl)-thiazol monophosphate biosynthesis enzyme; contains IPR002818 (ThiJ/PfpI)	3	0.359429	3	0.4844	-0.430492	0.779721	0.713254
Achn350131	648	Ubiquitin fusion degradation 1 protein; contains IPR004854 (Ubiquitin fusion degradation protein UFD1)	9	0.818699	12	1.47114	-0.84553	0.246399	0.179145
Achn122281	693	Abc transporter family protein; contains IPR013525 (ABC-2 type transporter)	7	0.595417	94	10.7756	-4.17773	1.80376e-24	1.84076e-25
Achn336631	651	Transcription factor SPATULA; contains IPR011598 (Myc-type, basic helix-loop-helix (bHLH) domain), IPR024097 (Basic helix-loop-helix leucine zipper transcription factor)	140	12.6766	175	21.3552	-0.75242	1.10024e-05	3.49227e-06
Achn245431	249	Unknown protein	0.5	0.118366	0.5	0.159521	-0.430492	1	1
Achn335951	684	Putative receptor-like protein kinase family protein; contains IPR011009 (Protein kinase-like domain)	90	7.75609	145	16.8407	-1.11855	1.5931e-08	3.81092e-09
Achn061621	879	GDSL esterase/lipase; contains IPR001087 (Lipase, GDSL)	171	11.4674	25	2.25943	2.3435	7.86547e-20	9.68786e-21
Achn250011	1023	Multidrug and toxin extrusion protein; contains IPR002528 (Multi antimicrobial extrusion protein)	1	0.057621	2	0.155311	-1.43049	0.489708	0.401795
Achn003361	225	Unknown protein	3	0.785951	0.5	0.176537	2.15447	1	1
Achn235111	1041	Zinc finger family protein; contains IPR015880 (Zinc finger, C2H2-like)	59	3.34086	63	4.8077	-0.525129	0.0704513	0.0432956
Achn033601	1551	Aspartyl protease family protein; contains IPR001461 (Peptidase A1), IPR021109 (Aspartic peptidase)	1229	46.7086	561	28.7342	0.70092	2.16825e-22	2.40559e-23
Achn329331	444	Prefoldin subunit, putative; contains IPR009053 (Prefoldin), IPR027235 (Prefoldin subunit 2)	445	59.0791	186	33.2796	0.828011	2.30676e-11	4.45551e-12
Achn141801	273	Unknown protein; contains IPR016140 (Bifunctional inhibitor/plant lipid transfer protein/seed storage helical domain)	100	21.5921	22	6.40188	1.75393	1.35373e-08	3.21517e-09	up
Achn008871	537	Protochlorophyllide reductase B; contains IPR002198 (Short-chain dehydrogenase/reductase SDR)	2	0.219539	1	0.147936	0.569508	0.800082	0.738537
Achn030851	747	Putative MYB transcription factor; contains IPR009057 (Homeodomain-like)	0.5	0.0394554	0.5	0.0531737	-0.430492	1	1
Achn127851	264	60S ribosomal protein L14, putative; contains IPR002784 (Ribosomal protein L14), IPR008991 (Translation protein SH3-like domain)	467	104.272	206	61.9885	0.750286	3.51911e-10	7.39235e-11
Achn270731	249	Transmembrane BAX inhibitor motif-containing protein 4; contains IPR006214 (Bax inhibitor 1-related)	0.5	0.118366	0.5	0.159521	-0.430492	1	1
Achn002591	1062	Phosphate translocator, putative, expressed; contains IPR000620 (Drug/metabolite transporter), IPR004853 (Domain of unknown function DUF250)	602	33.414	502	37.5515	-0.168416	0.0825615	0.0516322
Achn185351	3501	At4g14280-like protein; contains IPR016024 (Armadillo-type fold)	51	0.858686	22	0.499204	0.782502	0.0440685	0.0256122
Achn183291	2196	Pentatricopeptide repeat-containing protein; contains IPR002885 (Pentatricopeptide repeat), IPR011042 (Six-bladed beta-propeller, TolB-like)	398	10.6833	311	11.2506	-0.0746382	0.57157	0.490198
Achn242111	2565	Unknown protein	52	1.19501	60	1.85828	-0.636943	0.0338447	0.0189678
Achn339921	162	Unknown protein	0.5	0.181933	0.5	0.24519	-0.430492	1	1
Achn151221	288	Unknown protein	12	2.4561	12	3.31006	-0.430492	0.543745	0.462353
Achn185871	633	Superoxide dismutase [Cu-Zn]; contains IPR001424 (Superoxide dismutase, copper/zinc binding domain), IPR024134 (Superoxide dismutase (Cu/Zn) / chaperones)	2916	271.544	1762	221.131	0.296285	1.87104e-11	3.58108e-12
Achn377291	1605	At5g48610-like protein	57	2.09342	143	7.07797	-1.75747	1.2468e-15	1.86877e-16
Achn173421	1140	Aspartate-semialdehyde dehydrogenase 2; contains IPR012080 (Aspartate-semialdehyde dehydrogenase), IPR016040 (NAD(P)-binding domain)	152	7.85951	119	8.29258	-0.0773823	0.731587	0.658277
Achn149571	444	Starch branching enzyme II (Precursor)	57	7.56743	44	7.87258	-0.0570337	0.875322	0.842324
Achn120511	474	Receptor-like protein kinase	9	1.11923	29	4.86035	-2.11855	7.71252e-05	2.70727e-05
Achn309071	1782	Microtubule-associated protein MAP65-1a; contains IPR006946 (Protein of unknown function DUF642), IPR007145 (Microtubule-associated protein, MAP65/Ase1/PRC1)	18	0.595417	64	2.85312	-2.26057	4.04575e-10	8.53719e-11
Achn263471	483	Unknown protein	196	23.9202	116	19.0791	0.326237	0.0777471	0.0483379
Achn364121	882	Cyclin d, putative; contains IPR013763 (Cyclin-like)	30	2.00498	192	17.2934	-3.10856	1.84664e-39	1.23251e-40
Achn389391	1965	Pentatricopeptide repeat-containing protein; contains IPR002885 (Pentatricopeptide repeat), IPR011990 (Tetratricopeptide-like helical)	66	1.97988	67	2.70869	-0.452187	0.107066	0.0691612
Achn272301	864	Pentatricopeptide repeat-containing protein; contains IPR002885 (Pentatricopeptide repeat)	77	5.25332	41	3.76979	0.478742	0.11777	0.0769537
Achn236881	1032	Gibberellin 2-oxidase, putative; contains IPR002283 (Isopenicillin N synthase), IPR026992 (Non-haem dioxygenase N-terminal domain), IPR027443 (Isopenicillin N synthase-like)	1	0.0571185	2	0.153956	-1.43049	0.489708	0.401795
Achn286721	234	Unknown protein	0.5	0.125954	0.5	0.169747	-0.430492	1	1
Achn285571	861	AT3g11880/F26K24_17; contains IPR019308 (Protein of unknown function DUF2359, TMEM214)	683	46.76	605	55.8213	-0.255542	0.00311601	0.00140679
Achn340621	738	ER lumen protein retaining receptor, putative; contains IPR000133 (ER lumen protein retaining receptor)	444	35.4636	222	23.897	0.569508	2.24425e-06	6.57754e-07
Achn210951	192	Unknown protein	0.5	0.153506	0.5	0.206879	-0.430492	1	1
Achn001961	1182	Wall-associated receptor kinase 2; contains IPR000742 (Epidermal growth factor-like domain), IPR025287 (Wall-associated receptor kinase galacturonan-binding domain)	20	0.997399	16	1.07535	-0.108564	0.865066	0.820965
Achn173321	345	Dynein light chain type 1 family protein; contains IPR001372 (Dynein light chain, type 1/2)	81	13.8396	81	18.6515	-0.430492	0.08906	0.0561933
Achn226041	255	Unknown protein	51	11.7893	50	15.5768	-0.401923	0.22321	0.159233
Achn143181	357	Unknown protein	95	15.686	70	15.5768	0.0100805	0.971875	0.964215
Achn001201	210	Unknown protein	4	1.12279	7	2.64805	-1.23785	0.224597	0.160504
Achn243211	819	CrcB-like protein; contains IPR003691 (CrcB homologue)	262	18.8571	99	9.60282	0.973574	4.92908e-09	1.1334e-09
Achn040671	312	Histone H4; contains IPR001951 (Histone H4), IPR009072 (Histone-fold)	2311	436.618	493	125.528	1.79837	1.55208e-182	2.20236e-184	up
Achn245551	933	Acidic endochitinase; contains IPR017853 (Glycoside hydrolase, superfamily)	2	0.126359	3	0.255439	-1.01545	0.518158	0.433463
Achn298181	744	Strictosidine synthase 1; contains IPR011042 (Six-bladed beta-propeller, TolB-like)	196	15.5289	155	16.5503	-0.0919066	0.630019	0.549828
Achn220971	1488	Cysteine proteinase inhibitor	815	32.2858	563	30.0575	0.103173	0.254327	0.185682
Achn082421	2370	Glutamine synthetase; contains IPR008147 (Glutamine synthetase, beta-Grasp), IPR014746 (Glutamine synthetase/guanido kinase, catalytic domain), IPR027302 (Glutamine synthetase, N-terminal conserved site)	828	20.5939	603	20.2123	0.0269807	0.788782	0.723726
Achn376581	552	Chaperone protein DNAj, putative; contains IPR001623 (DnaJ domain)	98	10.4651	25	3.5979	1.54036	3.41722e-07	9.23679e-08
Achn199051	2082	CASC3/Barentsz eIF4AIII binding protein; contains IPR018545 (Btz domain)	289	8.18227	375	14.3086	-0.806313	3.07063e-12	5.57882e-13
Achn012971	234	Unknown protein	0.5	0.125954	0.5	0.169747	-0.430492	1	1
Achn133961	168	Unknown protein	57	19.9996	26	12.2945	0.701958	0.0536078	0.0318286
Achn156261	234	Unknown protein	0.5	0.125954	0.5	0.169747	-0.430492	1	1
Achn236751	531	DNA-directed RNA polymerase subunit; contains IPR001222 (Zinc finger, TFIIS-type)	152	16.8735	89	13.3151	0.341702	0.107318	0.0693318
Achn128211	5064	Ubiquitin carboxyl-terminal hydrolase; contains IPR008974 (TRAF-like)	1136	13.2233	941	14.7619	-0.158796	0.0220418	0.0118492
Achn366171	1614	Nodulin family protein; contains IPR010658 (Nodulin-like), IPR011701 (Major facilitator superfamily), IPR016196 (Major facilitator superfamily domain, general substrate transporter)	126	4.60176	77	3.78996	0.280001	0.236699	0.17081
Achn189721	900	DNA glycosylase; contains IPR011257 (DNA glycosylase)	111	7.27004	89	7.85588	-0.11181	0.661586	0.582741
Achn043241	1263	U2 small nuclear ribonucleoprotein A, putative; contains IPR001611 (Leucine-rich repeat)	255	11.9013	392	24.6564	-1.05085	2.60912e-19	3.28706e-20	down
Achn132701	1917	Synaptotagmin, putative; contains IPR008973 (C2 calcium/lipid-binding domain, CaLB), IPR013583 (Phosphoribosyltransferase C-terminal)	1506	46.3084	710	29.4228	0.654339	3.26948e-24	3.37117e-25
Achn032021	285	Unknown protein	0.5	0.103415	0.5	0.139371	-0.430492	1	1
Achn187191	255	Unknown protein	0.5	0.115581	1	0.311535	-1.43049	1	1
Achn338651	2622	HEAT repeat-containing protein	549	12.3423	753	22.8144	-0.886336	1.75421e-27	1.62407e-28
Achn303161	921	BTB/POZ domain-containing protein; contains IPR027356 (NPH3 domain)	631	40.3856	197	16.9924	1.24895	7.80428e-30	6.70348e-31	up
Achn302881	1026	Sugar transporter, putative; contains IPR005828 (General substrate transporter), IPR016196 (Major facilitator superfamily domain, general substrate transporter)	164	9.42222	177	13.7048	-0.540546	0.00120432	0.000506258
Achn322491	1692	1-deoxy-D-xylulose 5-phosphate synthase 3; contains IPR005477 (Deoxyxylulose-5-phosphate synthase), IPR009014 (Transketolase, C-terminal/Pyruvate-ferredoxin oxidoreductase, domain II)	858	29.8912	841	39.486	-0.40162	3.248e-08	7.96375e-09
Achn356451	1941	IFA binding protein; contains IPR007656 (Zein-binding domain)	12	0.364428	4	0.163713	1.15447	0.191622	0.134223
Achn100891	756	Blue copper protein, putative; contains IPR008972 (Cupredoxin)	25	1.94928	37	3.88801	-0.996089	0.0132529	0.00678124
Achn326561	1401	Putative transcription factor; contains IPR011598 (Myc-type, basic helix-loop-helix (bHLH) domain)	0.5	0.0210372	6	0.340221	-4.01545	0.0175113	0.00919938
Achn000751	1512	ABC transporter G family member; contains IPR013525 (ABC-2 type transporter), IPR027417 (P-loop containing nucleoside triphosphate hydrolase)	324	12.6314	154	8.09127	0.642571	7.11681e-06	2.20952e-06
Achn066961	606	Probable peptide/nitrate transporter; contains IPR000109 (Proton-dependent oligopeptide transporter family), IPR016196 (Major facilitator superfamily domain, general substrate transporter)	55	5.34991	68	8.91423	-0.736595	0.00913409	0.00452545
Achn335541	537	Glutathione peroxidase; contains IPR000889 (Glutathione peroxidase), IPR012336 (Thioredoxin-like fold)	288	31.6137	344	50.8899	-0.686832	8.14746e-09	1.90548e-09
Achn042631	1674	1-ascorbate oxidase; contains IPR008972 (Cupredoxin)	1	0.0352128	0.5	0.0237281	0.569508	1	1
Achn088261	459	Unknown protein	15	1.92635	13	2.24998	-0.224041	0.749948	0.679882
Achn138561	660	Arginine/serine-rich coiled coil protein, putative	196	17.5053	111	13.3606	0.389802	0.0348979	0.0196356
Achn181781	999	Unknown protein	7	0.413037	19	1.5109	-1.87106	0.00379897	0.0017384
Achn388851	1092	Monooxygenase, putative; contains IPR020946 (Flavin monooxygenase-like)	2	0.10796	33	2.40071	-4.47489	1.47829e-09	3.25383e-10
Achn284321	1314	Eukaryotic peptide chain release factor subunit; contains IPR004403 (Peptide chain release factor eRF1/aRF1)	1001	44.9051	656	39.6603	0.179182	0.0221935	0.0119381
Achn080801	411	Unknown protein	18	2.58159	41	7.92482	-1.61812	9.10063e-05	3.2295e-05
Achn033701	1107	Glucose-repressible alcohol dehydrogenase transcriptional effector CCR4; contains IPR005135 (Endonuclease/exonuclease/phosphatase)	52	2.76893	78	5.59751	-1.01545	0.000175819	6.49773e-05
Achn264021	915	Pentatricopeptide repeat-containing protein, putative; contains IPR002885 (Pentatricopeptide repeat)	44	2.83458	33	2.8651	-0.0154546	0.970544	0.962499
Achn370961	1248	Methylmalonate-semialdehyde dehydrogenase, putative; contains IPR010061 (Methylmalonate-semialdehyde dehydrogenase), IPR016161 (Aldehyde/histidinol dehydrogenase)	2871	135.605	1375	87.5257	0.63163	1.4121e-42	8.73698e-44
Achn095901	276	Bifunctional 3'-phosphoadenosine 5'-phosphosulfate synthase; contains IPR014729 (Rossmann-like alpha/beta/alpha sandwich fold)	15	3.2036	9	2.59048	0.306474	0.683933	0.606646
Achn186801	2094	Putative atp-dependent rna helicase; contains IPR001650 (Helicase, C-terminal), IPR014001 (Helicase, superfamily 1/2, ATP-binding domain), IPR014014 (RNA helicase, DEAD-box type, Q motif), IPR027417 (P-loop containing nucleoside triphosphate hydrolase)	279	7.85388	429	16.2753	-1.0512	4.77154e-21	5.59846e-22
Achn384041	204	Kinetochore protein	45	13.0029	58	22.5863	-0.79662	0.010043	0.00501177
Achn200971	498	Pectinesterase; contains IPR012334 (Pectin lyase fold)	4	0.473464	1	0.159521	1.56951	0.352849	0.273978
Achn167891	2745	Polyphosphoinositide phosphatase; contains IPR002013 (Synaptojanin, N-terminal)	704	15.1177	659	19.0718	-0.335195	4.74863e-05	1.62061e-05
Achn333901	390	Unknown protein	2	0.302289	4	0.814785	-1.43049	0.312147	0.235739
Achn056281	1992	WD repeat-containing protein-like protein; contains IPR015943 (WD40/YVTN repeat-like-containing domain), IPR021772 (Protein of unknown function DUF3337)	260	7.69379	313	12.4825	-0.698143	2.54554e-08	6.18747e-09
Achn008771	5394	DNA-directed RNA polymerase subunit beta''; contains IPR006592 (RNA polymerase, N-terminal), IPR007066 (RNA polymerase Rpb1, domain 3), IPR007080 (RNA polymerase Rpb1, domain 1), IPR007081 (RNA polymerase Rpb1, domain 5), IPR007641 (RNA polymerase Rpb2, domain 7), IPR009010 (Aspartate decarboxylase-like domain)	50	0.546406	201	2.96028	-2.43769	3.10758e-32	2.49343e-33
Achn314401	786	Ferritin; contains IPR001519 (Ferritin), IPR003397 (Mitochondrial inner membrane translocase subunit Tim17/Tim22/Tim23/peroxisomal protein PMP24), IPR009040 (Ferritin- like diiron domain), IPR009078 (Ferritin-like superfamily)	93	6.97456	41	4.1439	0.751115	0.00749552	0.00362598
Achn246561	315	Protein PROTON GRADIENT REGULATION	240	44.9115	119	30.0112	0.581581	0.000494152	0.00019436
Achn374321	1185	Putative retroelement pol polyprotein	0.5	0.0248719	7	0.469275	-4.23785	0.00871357	0.00427928
Achn356341	1266	Prostamide/prostaglandin F synthase; contains IPR012336 (Thioredoxin-like fold)	65	3.02647	47	2.94925	0.0372869	0.914898	0.891328
Achn098001	1044	D-glycerate 3-kinase; contains IPR027417 (P-loop containing nucleoside triphosphate hydrolase)	294	16.5998	410	31.1983	-0.9103	4.28056e-16	6.2877e-17
Achn342921	1530	Protein kinase C; contains IPR011009 (Protein kinase-like domain)	13	0.500851	5	0.259613	0.94802	0.252988	0.184617
Achn026721	2334	ATPase-like fidgetin; contains IPR015415 (Vps4 oligomerisation, C-terminal), IPR027417 (P-loop containing nucleoside triphosphate hydrolase)	79	1.99518	87	2.96119	-0.569655	0.0198516	0.0105781
Achn232251	1320	Cytochrome P450; contains IPR001128 (Cytochrome P450)	125	5.58204	104	6.25903	-0.165147	0.47422	0.384784
Achn043261	2340	Staphylococcal nuclease domain-containing protein 1; contains IPR016685 (RNA-induced silencing complex, nuclease component Tudor-SN)	96	2.41831	147	4.99056	-1.0452	7.75757e-08	1.97037e-08
Achn060381	501	60S ribosomal protein L12, putative; contains IPR000911 (Ribosomal protein L11)	3039	357.56	1136	180.131	0.989142	1.77172e-96	4.77075e-98
Achn385091	636	Chlorophyll a-b-binding protein 8, chloroplastic; contains IPR022796 (Chlorophyll A-B binding protein), IPR023329 (Chlorophyll a/b binding protein domain)	13310	1233.61	4218	526.862	1.22739	0	0	up
Achn154481	1809	Fructose-1,6-bisphosphatase class 1; contains IPR000146 (Fructose-1,6-bisphosphatase class 1/Sedoheputulose-1,7-bisphosphatase), IPR006645 (Transcription antitermination protein, NusG, N-terminal), IPR008991 (Translation protein SH3-like domain)	523	17.042	461	20.2446	-0.248448	0.0130305	0.00665995
Achn279961	1878	Pentatricopeptide repeat-containing protein; contains IPR002885 (Pentatricopeptide repeat), IPR011990 (Tetratricopeptide-like helical)	203	6.37172	98	4.14551	0.620134	0.000701521	0.000283605
Achn088151	927	Protein YABBY; contains IPR006780 (YABBY protein)	483	30.7131	155	13.2831	1.20926	5.56651e-22	6.29542e-23	up
Achn285061	2106	Mediator of RNA polymerase II transcription subunit 17; contains IPR019313 (Mediator complex, subunit Med17)	470	13.1552	268	10.1094	0.379936	0.0010113	0.000419184
Achn084201	3093	Cellulose synthase-like protein; contains IPR005150 (Cellulose synthase), IPR013083 (Zinc finger, RING/FYVE/PHD-type)	3597	68.5515	814	20.907	1.7132	2.60088e-265	2.644e-267	up
Achn270871	1365	Ubiquitin carboxyl-terminal hydrolase-like protein; contains IPR021099 (Plant organelle RNA recognition domain)	92	3.97294	96	5.5871	-0.491893	0.0335025	0.0187633
Achn222461	990	U-box domain-containing protein; contains IPR004908 (ATPase, V1 complex, subunit H), IPR013083 (Zinc finger, RING/FYVE/PHD-type)	77	4.58471	37	2.96903	0.626841	0.0415546	0.0240022
Achn150531	576	Proline synthetase co-transcribed bacterial homolog protein; contains IPR011078 (Uncharacterised protein family UPF0001)	19	1.94441	8	1.10335	0.817435	0.220716	0.157187
Achn201731	192	Unknown protein	51	15.6576	1262	522.163	-5.05956	0	0	down
Achn039891	912	Cyclin dependent kinase A; contains IPR011009 (Protein kinase-like domain)	842	54.4219	378	32.9264	0.724942	1.48278e-16	2.1287e-17
Achn367351	345	Ras-related protein Rab-25; contains IPR001806 (Small GTPase superfamily), IPR005225 (Small GTP-binding protein domain), IPR027417 (P-loop containing nucleoside triphosphate hydrolase)	6	1.02515	11	2.53292	-1.30496	0.103651	0.0667777
Achn024401	693	U1 small nuclear ribonucleoprotein C, putative; contains IPR003604 (Zinc finger, U1-type), IPR017340 (U1 small nuclear ribonucleoprotein C)	178	15.1406	108	12.3805	0.290354	0.137279	0.0919818
Achn071101	2190	Putative uncharacterized protein OSJNBa0009C08.11; contains IPR021916 (Protein of unknown function DUF3527)	240	6.45987	118	4.28041	0.593755	0.000380377	0.000146917
Achn366841	180	Unknown protein	0.5	0.16374	0.5	0.220671	-0.430492	1	1
Achn330161	1029	Poly(RC)-binding protein, putative; contains IPR004087 (K Homology domain)	290	16.6127	231	17.8338	-0.102332	0.503033	0.417135
Achn105731	324	Unknown protein	486	88.4195	241	59.0908	0.581431	4.20783e-07	1.1496e-07
Achn379481	468	Histone deacetylase complex subunit SAP18, putative; contains IPR010516 (Sin3 associated polypeptide p18)	929	117.011	403	68.408	0.774407	3.04624e-20	3.68568e-21
Achn246211	1113	UDP-galactose transporter 6; contains IPR007271 (Nucleotide-sugar transporter)	148	7.83832	187	13.3473	-0.767933	3.50696e-06	1.05181e-06
Achn179871	1041	U-box domain-containing protein kinase family protein; contains IPR014729 (Rossmann-like alpha/beta/alpha sandwich fold)	16	0.905995	47	3.5867	-1.98508	1.05894e-06	3.00203e-07
Achn153171	267	COP9 complex subunit 7a	0.5	0.110386	12	3.57041	-5.01545	0.00028839	0.000109411
Achn346421	246	Unknown protein	0.5	0.11981	0.5	0.161467	-0.430492	1	1
Achn195601	1140	Arginine N-methyltransferase family protein; contains IPR025799 (Protein arginine N-methyltransferase)	526	27.198	373	25.9927	0.0653951	0.579	0.49756
Achn111681	195	Unknown protein	22	6.65035	27	10.9996	-0.725948	0.118311	0.0773412
Achn109081	531	Putative mitochondrial carrier domain-containing protein	334	37.0773	323	48.3232	-0.382178	0.00150255	0.000640853
Achn251291	3477	Protein translocase subunit SecA; contains IPR000185 (Protein translocase subunit SecA), IPR027417 (P-loop containing nucleoside triphosphate hydrolase)	719	12.1894	646	14.7596	-0.276034	0.000929087	0.0003828
Achn353461	1938	ATP-dependent zinc metalloprotease FtsH; contains IPR005936 (Peptidase, FtsH), IPR006311 (Twin-arginine translocation pathway, signal sequence), IPR027417 (P-loop containing nucleoside triphosphate hydrolase)	1235	37.5638	588	24.103	0.640131	2.5886e-19	3.26042e-20
Achn302161	960	12-oxophytodienoate reductase; contains IPR009009 (Barwin-related endoglucanase), IPR013785 (Aldolase-type TIM barrel)	51	3.13152	23	1.90329	0.718371	0.0632593	0.0382643
Achn123541	1167	Transcription factor bHLH130; contains IPR011598 (Myc-type, basic helix-loop-helix (bHLH) domain)	104	5.25314	142	9.66641	-0.879799	5.69725e-06	1.75234e-06
Achn215431	1677	Cyclin dependent kinase C; contains IPR011009 (Protein kinase-like domain)	839	29.4907	636	30.1281	-0.030848	0.750948	0.681128
Achn109621	477	Prostamide/prostaglandin F synthase; contains IPR012336 (Thioredoxin-like fold)	120	14.8293	95	15.8217	-0.0934571	0.711151	0.634112
Achn023901	540	CP12; contains IPR003823 (Domain of unknown function CP12)	277	30.2373	121	17.8008	0.764387	1.20949e-06	3.4431e-07
Achn058101	1011	Phosphatidylinositol N-acetylglucosaminyltransferase subunit A; contains IPR001296 (Glycosyl transferase, family 1), IPR013234 (PIGA, GPI anchor biosynthesis)	348	20.2901	287	22.5516	-0.152455	0.249431	0.181625
Achn075951	2871	Glutamate receptor; contains IPR000337 (GPCR, family 3), IPR001638 (Extracellular solute-binding protein, family 3), IPR002455 (GPCR, family 3, gamma-aminobutyric acid receptor, type B), IPR017103 (Ionotropic glutamate receptor, plant)	170	3.49038	286	7.91372	-1.18097	3.91432e-17	5.47497e-18
Achn387241	1320	Transcription factor, putative	107	4.77822	92	5.53683	-0.212587	0.377696	0.296653
Achn146441	3123	Kinesin-4; contains IPR001715 (Calponin homology domain), IPR001752 (Kinesin, motor domain), IPR027417 (P-loop containing nucleoside triphosphate hydrolase)	153	2.88786	149	3.7902	-0.392273	0.0314476	0.0175192
Achn210421	354	Forever young oxidoreductase, putative	4	0.66606	0.5	0.112206	2.56951	1	1
Achn076781	795	Metal tolerance protein; contains IPR002524 (Cation efflux protein), IPR027469 (Cation efflux protein transmembrane domain), IPR027470 (Cation efflux protein cytoplasmic domain)	251	18.6107	174	17.3872	0.098108	0.56587	0.484548
Achn331581	870	Ethylene-responsive transcription factor; contains IPR016177 (DNA-binding, integrase-type)	3	0.203263	1	0.0913121	1.15447	0.536588	0.453961
Achn169051	1422	Alanine aminotransferase, putative; contains IPR015424 (Pyridoxal phosphate-dependent transferase)	834	34.5719	843	47.0951	-0.445977	9.02931e-10	1.95409e-10
Achn013571	417	Putative peroxisomal membrane protein; contains IPR018108 (Mitochondrial substrate/solute carrier), IPR023395 (Mitochondrial carrier domain)	97	13.7117	85	16.1931	-0.23997	0.338986	0.259742
Achn116461	1707	Malate synthase; contains IPR001465 (Malate synthase), IPR011076 (Malate synthase-like)	358	12.3625	33	1.53578	3.00893	1.27544e-52	6.3826e-54
Achn224991	498	RING finger protein	52	6.15504	35	5.58324	0.140665	0.724289	0.650681
Achn375611	1821	Generic methyltransferase; contains IPR004159 (Putative S-adenosyl-L-methionine-dependent methyltransferase)	1175	38.0351	520	22.6851	0.745585	8.81852e-24	9.23421e-25
Achn222361	252	Unknown protein	0.5	0.116957	0.5	0.157622	-0.430492	1	1
Achn384211	900	Dof zinc finger protein; contains IPR003851 (Zinc finger, Dof-type)	46	3.01281	21	1.85364	0.700752	0.0861347	0.0541756
Achn264861	207	Unknown protein	2	0.569529	0.5	0.191888	1.56951	1	1
Achn130981	552	Cytokinin riboside 5'-monophosphate phosphoribohydrolase; contains IPR005269 (Cytokinin riboside 5'-monophosphate phosphoribohydrolase LOG)	11	1.17465	12	1.72699	-0.556023	0.439717	0.352957
Achn283451	330	DNA-directed RNA polymerase II subunit RPB3-A; contains IPR009025 (DNA-directed RNA polymerase, RBP11-like)	1	0.178625	2	0.481464	-1.43049	0.489708	0.401795
Achn186421	711	60S ribosomal protein L34, putative; contains IPR008195 (Ribosomal protein L34Ae)	312	25.8667	176	19.6649	0.395479	0.00599165	0.00284745
Achn098491	2448	Replication factor A1; contains IPR001878 (Zinc finger, CCHC-type), IPR004591 (Replication factor-a protein 1 Rpa1)	289	6.95894	183	5.93864	0.228734	0.131611	0.0873436
Achn361461	3072	Vacuolar protein sorting, putative; contains IPR012501 (Vps54-like), IPR019515 (Vacuolar protein sorting-associated protein 54)	680	13.048	503	13.0075	0.00448429	0.966291	0.957374
Achn010521	2577	3-oxoacyl-[acyl-carrier-protein] synthase 3; contains IPR003337 (Trehalose-phosphatase), IPR004655 (3-oxoacyl-[acyl-carrier-protein] synthase 3), IPR023214 (HAD-like domain)	597	13.6558	366	11.2827	0.275395	0.00695836	0.00334002
Achn193451	1074	Glycerophosphocholine phosphodiesterase Gde1, putative; contains IPR004129 (Glycerophosphoryl diester phosphodiesterase)	666	36.5533	665	49.1887	-0.428324	1.94852e-07	5.15252e-08
Achn137991	342	Spiral1	5740	989.333	1589	369.101	1.42244	0	0	up
Achn213821	882	Xyloglucan endotransglucosylase/hydrolase 11; contains IPR008264 (Beta-glucanase), IPR008985 (Concanavalin A-like lectin/glucanases superfamily), IPR016455 (Xyloglucan endotransglucosylase/hydrolase)	21	1.40348	19	1.71133	-0.286102	0.609548	0.528559
Achn330261	213	Unknown protein	0.5	0.138372	0.5	0.186482	-0.430492	1	1
Achn332971	459	Unknown protein	72	9.24648	9	1.55768	2.56951	7.73131e-10	1.665e-10
Achn141551	525	Vesicle-associated membrane protein, putative; contains IPR008962 (PapD-like)	91	10.2174	22	3.32898	1.61787	3.5543e-07	9.62292e-08
Achn029731	267	Unknown protein	0.5	0.110386	0.5	0.148767	-0.430492	1	1
Achn375781	1011	GDSL esterase/lipase; contains IPR001087 (Lipase, GDSL)	38	2.21559	36	2.82878	-0.35249	0.370886	0.290721
Achn308861	519	Emb|CAB10262.1	801	90.9749	290	44.3893	1.03526	4.40552e-28	4.00272e-29	up
Achn222011	924	Kinase interacting family protein; contains IPR011684 (KIP1-like)	1	0.0637947	5	0.429878	-2.75242	0.0694087	0.0425089
Achn191091	375	F-box family protein	2	0.31438	4	0.847376	-1.43049	0.312147	0.235739
Achn107731	1314	Receptor protein kinase-like protein; contains IPR011009 (Protein kinase-like domain), IPR013320 (Concanavalin A-like lectin/glucanase, subgroup)	508	22.789	259	15.6586	0.541384	1.30743e-06	3.73812e-07
Achn294881	1461	Endo-1,4-beta-glucanase; contains IPR001701 (Glycoside hydrolase, family 9), IPR008928 (Six-hairpin glycosidase-like)	422	17.0262	133	7.23184	1.23532	5.85963e-20	7.17296e-21
Achn258901	2619	Histone H2A; contains IPR001611 (Leucine-rich repeat), IPR003591 (Leucine-rich repeat, typical subtype), IPR009072 (Histone-fold), IPR011050 (Pectin lyase fold/virulence factor), IPR025875 (Leucine rich repeat 4)	601	13.5268	162	4.91391	1.46088	6.43603e-36	4.66949e-37
Achn149541	3198	Subtilisin-like serine protease; contains IPR010259 (Proteinase inhibitor I9), IPR015943 (WD40/YVTN repeat-like-containing domain), IPR020478 (AT hook-like)	332	6.1195	321	7.97396	-0.381882	0.001573	0.000672232
Achn308451	1008	F-box protein	0.5	0.0292392	2	0.157622	-2.43049	1	1
Achn162861	318	Reductase 1; contains IPR001395 (Aldo/keto reductase), IPR023210 (NADP-dependent oxidoreductase domain)	219	40.5951	65	16.238	1.32193	5.9831e-12	1.10694e-12	up
Achn138701	2163	Boron transporter; contains IPR003020 (Bicarbonate transporter, eukaryotic)	2453	66.8494	2851	104.71	-0.647413	3.60587e-59	1.61791e-60
Achn027841	546	Matrix metalloproteinase, putative; contains IPR021190 (Peptidase M10A), IPR024079 (Metallopeptidase, catalytic domain)	47	5.07413	5	0.727487	2.80217	2.40075e-07	6.39847e-08
Achn137451	1476	Oligopeptidase A, putative	287	11.4618	200	10.7644	0.0905587	0.571099	0.489664
Achn104331	3030	U-box domain-containing protein; contains IPR013083 (Zinc finger, RING/FYVE/PHD-type), IPR016024 (Armadillo-type fold)	156	3.03486	145	3.80166	-0.324999	0.0793677	0.0494859
Achn262751	1911	Protein serine/threonine kinase; contains IPR011009 (Protein kinase-like domain)	932	28.7483	517	21.492	0.419674	1.91099e-07	5.04749e-08
Achn110701	795	Transposon protein, putative, CACTA, En/Spm sub-class; contains IPR026103 (Harbinger transposase-derived nuclease)	7	0.519024	3	0.299779	0.7919	0.489249	0.403439
Achn026081	1059	Coiled-coil domain-containing protein; contains IPR006769 (Coiled-coil domain containing protein 109, C-terminal)	202	11.2438	41	3.07564	1.87017	1.073e-17	1.45699e-18
Achn102491	432	SWI/SNF-related matrix-associated actin-dependent regulator of chromatin subfamily A-like protein; contains IPR000330 (SNF2-related), IPR027417 (P-loop containing nucleoside triphosphate hydrolase)	35	4.77574	55	10.1141	-1.08257	0.000989019	0.000409124
Achn022581	1938	Receptor like protein kinase S.2; contains IPR008985 (Concanavalin A-like lectin/glucanases superfamily), IPR011009 (Protein kinase-like domain)	12	0.364993	29	1.18875	-1.70351	0.000710723	0.000287562
Achn117601	552	Unknown protein	67	7.15471	36	5.18097	0.465672	0.15809	0.107748
Achn219941	1323	Mevalonate kinase; contains IPR006206 (Mevalonate/galactokinase)	235	10.4704	155	9.30721	0.1699	0.325384	0.247346
Achn341361	303	Unknown protein	39	7.58715	16	4.19493	0.85491	0.0586803	0.035214
Achn062641	486	Unknown protein	25	3.03222	5	0.8173	1.89144	0.00397926	0.00182698
Achn016331	882	F-box protein SKIP24; contains IPR001810 (F-box domain, cyclin-like)	57	3.80945	48	4.32335	-0.182565	0.595959	0.515207
Achn133991	642	Ethylene-responsive transcription factor 6; contains IPR016177 (DNA-binding, integrase-type)	399	36.6349	172	21.2834	0.783488	1.84852e-09	4.10453e-10
Achn075401	2058	Zinc knuckle (CCHC-type) family protein; contains IPR001878 (Zinc finger, CCHC-type)	62	1.77584	89	3.43552	-0.952029	0.000144072	5.25385e-05
Achn153541	387	RNA binding protein-like; contains IPR012677 (Nucleotide-binding, alpha-beta plait)	46	7.00654	20	4.10551	0.771142	0.0603505	0.0363359
Achn096361	1065	BZIP transcription factor 2; contains IPR004827 (Basic-leucine zipper domain), IPR012900 (G-box binding, MFMR)	706	39.0761	404	30.1356	0.374821	5.69119e-05	1.96175e-05
Achn380101	1158	Transcription factor Dp-1; contains IPR011991 (Winged helix-turn-helix DNA-binding domain), IPR015633 (E2F Family)	88	4.47951	68	4.66496	-0.0585233	0.84645	0.799738
Achn103271	939	Serine/threonine protein phosphatase 4 regulatory subunit	122	7.65862	199	16.8359	-1.13638	1.4379e-11	2.72685e-12
Achn089751	465	Protein kinase, putative; contains IPR011009 (Protein kinase-like domain)	119	15.0852	65	11.1047	0.441958	0.0673284	0.041077
Achn245721	483	Heavy-metal-associated domain-containing protein; contains IPR006121 (Heavy metal-associated domain, HMA)	206	25.1407	217	35.6911	-0.505543	0.000718767	0.000291273
Achn075151	2244	CWF19-like protein 2; contains IPR006767 (Cwf19-like protein, C-terminal domain-2), IPR006768 (Cwf19-like, C-terminal domain-1)	290	7.61784	589	20.8516	-1.45271	9.59513e-47	5.37933e-48	down
Achn009491	333	Unknown protein	0.5	0.088508	0.5	0.119282	-0.430492	1	1
Achn248321	429	Nuclear transcription factor Y subunit B3; contains IPR003957 (Transcription factor, CBFA/NFYB, DNA topoisomerase), IPR009072 (Histone-fold)	1	0.137404	2	0.370357	-1.43049	0.489708	0.401795
Achn193101	411	Putative uncharacterized protein T21H19_80	35	5.01976	45	8.69798	-0.793062	0.0253039	0.0138037
Achn255691	426	Unknown protein	4	0.553486	1	0.186482	1.56951	0.352849	0.273978
Achn309101	2496	Probable zinc metalloprotease; contains IPR007484 (Peptidase M28)	1047	24.7263	787	25.0483	-0.0186662	0.831127	0.781639
Achn221501	1305	Acyl-CoA N-acyltransferase with RING/FYVE/PHD-type zinc finger protein; contains IPR016181 (Acyl-CoA N-acyltransferase)	191	8.62739	129	7.85284	0.13571	0.487962	0.402039
Achn256401	2556	Pentatricopeptide repeat-containing protein; contains IPR002885 (Pentatricopeptide repeat), IPR011990 (Tetratricopeptide-like helical)	81	1.86802	81	2.51751	-0.430492	0.08906	0.0561933
Achn365711	213	Unknown protein	3	0.83023	3	1.11889	-0.430492	0.779721	0.713254
Achn302721	1290	F-box family protein; contains IPR001810 (F-box domain, cyclin-like), IPR005174 (Protein of unknown function DUF295)	38	1.7364	19	1.17007	0.569508	0.206425	0.145679
Achn308971	1407	Protein translocase secy subunit, putative; contains IPR002208 (SecY/SEC61-alpha family), IPR023201 (SecY subunit domain)	100	4.1895	113	6.38017	-0.606815	0.00441209	0.00204572
Achn371981	411	Subtilase family protein; contains IPR010259 (Proteinase inhibitor I9)	1905	273.218	816	157.723	0.792658	4.36462e-42	2.73482e-43
Achn317751	1437	Expansin-A7; contains IPR007118 (Expansin/Lol pI), IPR011598 (Myc-type, basic helix-loop-helix (bHLH) domain), IPR014733 (Barwin-like endoglucanase)	1	0.0410204	1	0.0552829	-0.430492	0.870548	0.831975
Achn238781	918	DNA binding protein, putative; contains IPR000949 (ELM2 domain)	38	2.44004	21	1.81729	0.425118	0.34536	0.265451
Achn062631	786	Chalcone isomerase; contains IPR016087 (Chalcone isomerase)	8941	670.533	1613	163.027	2.0402	0	0	up
Achn362791	189	Unknown protein	0.5	0.155943	0.5	0.210163	-0.430492	1	1
Achn031501	819	UDP-3-O-acylglucosamine N-acyltransferase; contains IPR011004 (Trimeric LpxA-like)	49	3.5267	76	7.37186	-1.06371	0.000116933	4.21466e-05
Achn362021	588	Heat shock protein binding protein	87	8.72165	149	20.1306	-1.20672	1.01752e-09	2.20947e-10	down
Achn164091	699	Nucleolar protein 9; contains IPR016024 (Armadillo-type fold)	87	7.33666	76	8.63742	-0.235476	0.376149	0.295319
Achn209631	648	Putative uncharacterized protein OJ1521_G01.3; contains IPR024752 (Myb/SANT-like domain)	0.5	0.0454833	0.5	0.0612975	-0.430492	1	1
Achn026521	2964	Receptor-like protein kinase; contains IPR001611 (Leucine-rich repeat), IPR003591 (Leucine-rich repeat, typical subtype), IPR011009 (Protein kinase-like domain), IPR013210 (Leucine-rich repeat-containing N-terminal, type 2)	386	7.67654	153	4.10073	0.904577	1.9071e-11	3.65184e-12
Achn240391	528	Cupin domain protein, PF06172 family; contains IPR009327 (Protein of unknown function DUF985)	269	30.0314	199	29.941	0.00434568	0.98006	0.974011
Achn216711	1479	Kelch domain-containing protein 4; contains IPR001810 (F-box domain, cyclin-like), IPR015915 (Kelch-type beta propeller)	148	5.89862	120	6.44556	-0.127929	0.548083	0.466696
Achn284291	372	Gb|AAF17687.1; contains IPR007650 (Protein of unknown function DUF581)	54	8.55672	17	3.63039	1.23693	0.00183033	0.000791812
Achn352181	750	Non-LTR retrolelement reverse transcriptase-like protein, related; contains IPR025558 (Domain of unknown function DUF4283), IPR025836 (Zinc knuckle CX2CX4HX4C)	23	1.80769	39	4.13096	-1.19233	0.00290001	0.00129997
Achn192161	504	Unknown protein	6	0.701742	16	2.52195	-1.84553	0.00894375	0.00441153
Achn102351	237	Unknown protein	0.5	0.124359	0.5	0.167598	-0.430492	1	1
Achn080111	786	Similarity to pre-mRNA splicing factor; contains IPR015943 (WD40/YVTN repeat-like-containing domain)	23	1.72489	25	2.52677	-0.550786	0.251936	0.183753
Achn015641	216	Unknown protein	0.5	0.13645	0.5	0.183892	-0.430492	1	1
Achn388341	168	Unknown protein	0.5	0.175435	0.5	0.236433	-0.430492	1	1
Achn298021	1092	Squamosa promoter-binding protein; contains IPR004333 (Transcription factor, SBP-box)	1702	91.8742	641	46.6319	0.978343	1.89701e-53	9.34959e-55
Achn025231	1113	Wall-associated receptor kinase-like protein; contains IPR013695 (Wall-associated kinase), IPR025287 (Wall-associated receptor kinase galacturonan-binding domain)	23	1.21812	32	2.28403	-0.90693	0.0353224	0.0199038
Achn183571	2142	cDNA, clone: J075153F01, full insert sequence; contains IPR009769 (Domain of unknown function DUF1336)	616	16.9519	239	8.86392	0.935428	1.31018e-18	1.70333e-19
Achn032041	381	Unknown protein	0.5	0.0773573	0.5	0.104254	-0.430492	1	1
Achn372701	2265	Pentatricopeptide repeat-containing protein, putative; contains IPR002885 (Pentatricopeptide repeat), IPR011990 (Tetratricopeptide-like helical)	151	3.92975	205	7.19007	-0.871567	4.86371e-08	1.21387e-08
Achn113221	1323	Rop guanine nucleotide exchange factor; contains IPR005512 (Plant specific Rop nucleotide exchanger, PRONE)	22	0.980211	15	0.900698	0.122049	0.844736	0.797659
Achn234181	330	Photosystem II 5 kDa protein	89	15.8976	117	28.1656	-0.825123	0.000111278	3.99062e-05
Achn354761	1074	Putative zinc finger protein; contains IPR013087 (Zinc finger C2H2-type/integrase DNA-binding domain)	477	26.1801	213	15.7552	0.732644	5.36522e-10	1.14278e-10
Achn284841	642	Senescence-inducible chloroplast stay-green protein 1; contains IPR024438 (Staygreen protein)	51	4.68265	97	12.0028	-1.35798	7.82428e-08	1.98803e-08
Achn166631	978	Transcription factor CYCLOIDEA; contains IPR005333 (Transcription factor, TCP)	43	2.59171	100	8.12286	-1.64808	2.30311e-10	4.78189e-11
Achn205591	846	Myb transcription factor	216	15.0501	93	8.73293	0.785237	1.27611e-05	4.0775e-06
Achn102481	963	SWI/SNF-related matrix-associated actin-dependent regulator of chromatin subfamily A-like protein; contains IPR000330 (SNF2-related), IPR010003 (HARP domain), IPR027417 (P-loop containing nucleoside triphosphate hydrolase)	86	5.26416	114	9.40429	-0.837117	0.00011237	4.03591e-05
Achn217641	2166	Aldose 1-epimerase family protein expressed; contains IPR004263 (Exostosin-like), IPR008183 (Aldose 1-/Glucose-6-phosphate 1-epimerase), IPR011013 (Galactose mutarotase-like domain)	1355	36.8755	924	33.8892	0.121836	0.0722081	0.0445697
Achn043761	348	Heat shock protein binding protein	44	7.45298	25	5.70701	0.385083	0.352956	0.274392
Achn285791	831	Dof zinc finger protein; contains IPR003851 (Zinc finger, Dof-type)	19	1.34775	32	3.05912	-1.18256	0.00782779	0.00380199
Achn106301	1449	Glycosyl transferase, group 1; contains IPR001296 (Glycosyl transferase, family 1)	164	6.67163	60	3.2895	1.02017	1.89207e-06	5.50757e-07
Achn239281	414	Glutathione-dependent formaldehyde-activating GFA; contains IPR011057 (Mss4-like)	71	10.1091	25	4.79719	1.0754	0.00137019	0.000581208
Achn327801	840	GUN4, putative; contains IPR008629 (GUN4-like)	389	27.2978	568	53.7176	-0.976613	1.67546e-24	1.70324e-25
Achn034811	378	Unknown protein	0.5	0.0779713	0.5	0.105081	-0.430492	1	1
Achn021291	780	Histidine kinase-like ATPase domain-containing protein	8	0.604577	33	3.36099	-2.47489	2.95694e-06	8.80096e-07
Achn120231	726	Carbonic anhydrase family protein; contains IPR001148 (Alpha carbonic anhydrase), IPR023561 (Carbonic anhydrase, alpha-class)	110	8.93126	73	7.98792	0.161043	0.53578	0.452444
Achn319561	1077	Receptor-like kinase; contains IPR011009 (Protein kinase-like domain)	63	3.44811	54	3.98314	-0.2081	0.519022	0.433455
Achn387861	897	SKIP interacting protein	170	11.1715	52	4.60531	1.27846	4.35431e-09	9.98202e-10
Achn193971	744	Unknown protein	25	1.98072	96	10.2505	-2.3716	1.85554e-15	2.81205e-16
Achn177391	564	ATP-dependent Clp protease proteolytic subunit; contains IPR023562 (Clp protease proteolytic subunit /Translocation-enhancing protein TepA)	683	71.3836	379	53.3836	0.419196	1.00072e-05	3.1585e-06
Achn122791	1134	Zinc-binding dehydrogenase family oxidoreductase; contains IPR002085 (Alcohol dehydrogenase superfamily, zinc-type), IPR016040 (NAD(P)-binding domain), IPR020843 (Polyketide synthase, enoylreductase)	491	25.5226	503	35.2373	-0.465327	1.11836e-06	3.17656e-07
Achn277001	339	Protein TRANSPARENT TESTA	4	0.695532	5	1.1717	-0.75242	0.518795	0.432913
Achn028251	252	Unknown protein	0.5	0.116957	0.5	0.157622	-0.430492	1	1
Achn228531	177	Unknown protein	0.5	0.166515	0.5	0.224411	-0.430492	1	1
Achn066241	4842	Ubiquitin-protein ligase 4; contains IPR000569 (HECT), IPR016024 (Armadillo-type fold)	1020	12.4174	892	14.6348	-0.237039	0.000758819	0.000308308
Achn145291	1104	Endochitinase (Chitinase); contains IPR000726 (Glycoside hydrolase, family 19, catalytic), IPR023346 (Lysozyme-like domain)	0.5	0.0266967	0.5	0.035979	-0.430492	1	1
Achn022201	1206	Translocase of chloroplast; contains IPR006703 (AIG1), IPR024283 (Domain of unknown function DUF3406, chloroplast translocase), IPR027417 (P-loop containing nucleoside triphosphate hydrolase)	32	1.56408	13	0.856335	0.869068	0.0846303	0.0530642
Achn160531	1551	Pentatricopeptide repeat-containing protein, putative; contains IPR002885 (Pentatricopeptide repeat), IPR011990 (Tetratricopeptide-like helical)	140	5.32075	56	2.86829	0.891436	9.99335e-05	3.56231e-05
Achn316081	636	Unknown protein	16	1.48293	10	1.24908	0.24758	0.737395	0.664307
Achn295071	1377	Armadillo repeat-containing protein; contains IPR002553 (Clathrin/coatomer adaptor, adaptin-like, N-terminal), IPR016024 (Armadillo-type fold)	24	1.02739	17	0.98076	0.0670076	0.907105	0.882007
Achn382951	447	Unknown protein	647	85.3205	250	44.4304	0.941346	1.0882e-19	1.34856e-20
Achn322341	1197	Putative uncharacterized protein slr1287; contains IPR021763 (Protein of unknown function DUF3326)	137	6.74657	134	8.8932	-0.398549	0.0388406	0.0222289
Achn027011	204	Unknown protein	0.5	0.144476	0.5	0.19471	-0.430492	1	1
Achn061231	1401	Putative transcription factor; contains IPR011598 (Myc-type, basic helix-loop-helix (bHLH) domain)	6	0.252447	4	0.226814	0.15447	0.894549	0.866185
Achn000891	2181	Cyclase/dehydrase family protein; contains IPR005031 (Streptomyces cyclase/dehydrase), IPR023393 (START-like domain)	248	6.70274	306	11.1459	-0.733684	8.33914e-09	1.95258e-09
Achn213541	918	ELMO domain-containing protein A; contains IPR006816 (Engulfment/cell motility, ELMO)	365	23.4373	303	26.2209	-0.161913	0.206377	0.145598
Achn256041	300	Unknown protein	0.5	0.0982438	0.5	0.132403	-0.430492	1	1
Achn272851	1575	R3h domain containing protein, putative; contains IPR001374 (Single-stranded nucleic acid binding R3H), IPR024771 (SUZ domain), IPR024773 (R3H domain-containing protein, viridiplantae)	742	27.7703	659	33.2393	-0.259351	0.00168396	0.000724389
Achn242201	423	Unknown protein	1	0.139353	0.5	0.0939025	0.569508	1	1
Achn361051	516	Putative Ty3-gypsy-like retroelement pol polyprotein	0.5	0.0571185	0.5	0.0769782	-0.430492	1	1
Achn111941	2214	Putative uncharacterized protein OJ1134_F06.12; contains IPR007658 (Protein of unknown function DUF594), IPR025315 (Domain of unknown function DUF4220)	79	2.10332	32	1.14821	0.873289	0.00486286	0.00227393
Achn133251	261	2-oxoglutarate-dependent dioxygenase; contains IPR026992 (Non-haem dioxygenase N-terminal domain), IPR027443 (Isopenicillin N synthase-like)	2	0.451696	1	0.304374	0.569508	0.800082	0.738537
Achn381411	228	Dual specificity phosphatase Cdc25; contains IPR001763 (Rhodanese-like domain)	319	82.4731	104	36.2365	1.18648	1.85574e-14	2.9735e-15	up
Achn174651	777	Alpha-1,4-glucan-protein synthase [UDP-forming], putative; contains IPR004901 (Reversibly glycosylated polypeptide family)	4	0.303456	6	0.613448	-1.01545	0.347864	0.267981
Achn240191	666	Pectinesterase; contains IPR011050 (Pectin lyase fold/virulence factor)	499	44.1655	263	31.3711	0.493485	1.15384e-05	3.66971e-06
Achn051251	174	Unknown protein	0.5	0.169386	0.5	0.22828	-0.430492	1	1
Achn375741	810	Zinc finger CCCH domain-containing protein; contains IPR000571 (Zinc finger, CCCH-type)	904	65.787	580	56.8841	0.209778	0.0107322	0.00539923
Achn192621	591	Putative LuxR transcriptional regulator	28	2.79272	80	10.7535	-1.94507	2.05676e-10	4.25236e-11
Achn181411	765	28 kDa heat-and acid-stable phosphoprotein, putative; contains IPR019380 (Casein kinase substrate, phosphoprotein PP28)	266	20.4964	407	42.265	-1.04409	8.24499e-20	1.01653e-20	down
Achn138571	486	Unknown protein	26	3.15351	17	2.77882	0.182485	0.749981	0.680059
Achn228011	675	Pentatricopeptide repeat-containing protein, putative; contains IPR002885 (Pentatricopeptide repeat)	2	0.174656	1	0.117691	0.569508	0.800082	0.738537
Achn344241	738	Galactose oxidase; contains IPR017451 (F-box associated interaction domain)	91	7.26845	41	4.41342	0.719751	0.0110387	0.00556427
Achn301061	723	Methyl-CpG-binding domain-containing protein 6; contains IPR001739 (Methyl-CpG DNA binding)	240	19.5672	262	28.7879	-0.557024	4.0751e-05	1.37793e-05
Achn308641	648	Putative non-LTR retrolelement reverse transcriptase; contains IPR025558 (Domain of unknown function DUF4283)	2882	262.165	181433	22242.8	-6.40671	0	0	down
Achn344031	807	High mobility group family; contains IPR001606 (ARID/BRIGHT DNA-binding domain), IPR009071 (High mobility group (HMG) box domain)	3	0.219131	12	1.18129	-2.43049	0.00696112	0.00334419
Achn181381	975	NAC domain protein,; contains IPR003441 (No apical meristem (NAM) protein)	16	0.967324	25	2.03696	-1.07435	0.0320491	0.0178853
Achn063881	1071	Tubulin alpha chain, putative; contains IPR000217 (Tubulin), IPR001040 (Translation Initiation factor eIF- 4e), IPR023398 (Translation Initiation factor eIF- 4e-like domain)	437	24.0519	182	13.4999	0.833203	2.75016e-11	5.34023e-12
Achn002251	1722	Laccase 1a; contains IPR017761 (Laccase)	0.5	0.0171157	3	0.1384	-3.01545	1	1
Achn207251	546	Short internode related sequence 7; contains IPR007818 (Protein of unknown function DUF702)	33	3.56269	8	1.16398	1.6139	0.00299465	0.00134479
Achn105221	1035	Probable dual-specificity RNA methyltransferase RlmN; contains IPR004383 (Ribosomal RNA large subunit methyltransferase RlmN/Cfr), IPR013785 (Aldolase-type TIM barrel)	379	21.5852	167	12.8181	0.751858	1.73652e-08	4.16371e-09
Achn311961	804	Xyloglucan endotransglucosylase/hydrolase 12; contains IPR008985 (Concanavalin A-like lectin/glucanases superfamily), IPR016455 (Xyloglucan endotransglucosylase/hydrolase)	147	10.7775	30	2.96424	1.86229	4.30889e-13	7.45699e-14
Achn098951	1074	OTU domain-containing protein 6B, putative; contains IPR003323 (Ovarian tumour, otubain)	25	1.37212	25	1.8492	-0.430492	0.36923	0.288758
Achn232201	192	Unknown protein; contains IPR012881 (Protein of unknown function DUF1685)	4	1.22805	11	4.55134	-1.88992	0.0297253	0.016441
Achn203281	1380	WD-repeat cell cycle regulatory protein; contains IPR015943 (WD40/YVTN repeat-like-containing domain)	315	13.4551	235	13.5281	-0.00780099	0.959301	0.949433
Achn194921	390	Unknown protein	0.5	0.0755722	0.5	0.101848	-0.430492	1	1
Achn103901	978	Putative DUF1296 domain containing family protein; contains IPR009060 (UBA-like), IPR009719 (Protein of unknown function DUF1296)	613	36.9469	368	29.8921	0.305689	0.0023175	0.00102539
Achn387161	387	Thioredoxin-like protein	122	18.5826	87	17.8589	0.0573018	0.824174	0.774377
Achn314451	1773	Rab3 GTPase-activating protein catalytic subunit; contains IPR026147 (Rab3 GTPase-activating protein catalytic subunit)	321	10.6722	391	17.5193	-0.715087	1.59872e-10	3.27464e-11
Achn249241	1857	Protein kinase; contains IPR011009 (Protein kinase-like domain)	1207	38.3135	522	22.3309	0.778812	3.05112e-26	2.93831e-27
Achn208981	1809	Cysteine synthase; contains IPR002347 (Glucose/ribitol dehydrogenase), IPR005856 (Cysteine synthase K/M)	1250	40.7313	687	30.1693	0.433054	3.87914e-10	8.17093e-11
Achn136021	2163	ORM1-like protein 2; contains IPR007203 (ORMDL), IPR015943 (WD40/YVTN repeat-like-containing domain)	406	11.0644	196	7.19858	0.620134	1.00631e-06	2.8458e-07
Achn287991	1980	Phosphatidylinositide phosphatase SAC1; contains IPR002013 (Synaptojanin, N-terminal)	139	4.13815	266	10.6724	-1.36683	7.72773e-20	9.50886e-21
Achn144401	2514	Dual-specificity RNA methyltransferase RlmN; contains IPR001765 (Carbonic anhydrase), IPR006674 (HD domain)	524	12.2863	307	9.70109	0.340836	0.00177814	0.00076754
Achn239701	2106	HAT family dimerization domain containing protein; contains IPR003656 (Zinc finger, BED-type predicted), IPR007021 (Domain of unknown function DUF659), IPR008906 (HAT dimerisation), IPR012337 (Ribonuclease H-like domain)	62	1.73536	47	1.77291	-0.0308846	0.92761	0.910953
Achn368951	234	Unknown protein	0.5	0.125954	0.5	0.169747	-0.430492	1	1
Achn330611	3042	Nuclear transcription factor Y subunit A-3, putative; contains IPR001289 (CCAAT-binding transcription factor, subunit B), IPR009604 (LsmAD domain), IPR025852 (SM domain found in ataxin-2)	1126	21.819	920	24.0257	-0.138991	0.0490718	0.0288519
Achn057621	3165	FHA domain containing protein, expressed; contains IPR002716 (PIN domain), IPR008984 (SMAD/FHA domain), IPR026721 (Transmembrane protein 18)	131	2.4398	245	6.1495	-1.33371	1.02672e-17	1.39104e-18
Achn238701	318	DNA-binding protein-like; contains IPR011598 (Myc-type, basic helix-loop-helix (bHLH) domain)	2	0.370731	1	0.249816	0.569508	0.800082	0.738537
Achn364981	1281	WD-repeat protein; contains IPR011047 (Quinonprotein alcohol dehydrogenase-like superfamily), IPR015943 (WD40/YVTN repeat-like-containing domain)	221	10.1695	249	15.4418	-0.602591	1.67083e-05	5.39638e-06
Achn286361	438	Unknown protein	0.5	0.0672903	2	0.362747	-2.43049	1	1
Achn241051	636	Aquaporin protein 8; contains IPR000425 (Major intrinsic protein), IPR023271 (Aquaporin-like)	38	3.52195	62	7.7443	-1.13676	0.000251871	9.48896e-05
Achn204721	2097	Methylmalonate-semialdehyde dehydrogenase, putative; contains IPR010061 (Methylmalonate-semialdehyde dehydrogenase), IPR016161 (Aldehyde/histidinol dehydrogenase)	344	9.66978	220	8.33435	0.214413	0.121361	0.0796457
Achn275921	1731	Indole-3-acetic acid-amido synthetase GH3.5, putative; contains IPR004993 (GH3 auxin-responsive promoter)	271	9.22845	253	11.611	-0.331337	0.0158376	0.00822978
Achn014831	1998	Putative receptor-like protein kinase; contains IPR011009 (Protein kinase-like domain), IPR023413 (Green fluorescent protein-like)	36	1.0621	27	1.07353	-0.0154546	0.973187	0.966076
Achn252851	696	Rubber elongation factor family protein; contains IPR008802 (Rubber elongation factor)	734	62.1646	657	74.9901	-0.270605	0.00105906	0.000440356
Achn357291	777	Unknown protein; contains IPR014855 (Plant transcription factor NOZZLE)	15	1.13796	85	8.69051	-2.93299	4.08696e-17	5.72635e-18
Achn216201	648	Mitochondrial glycoprotein family protein-like; contains IPR003428 (Mitochondrial glycoprotein)	489	44.4826	177	21.6993	1.03559	1.49817e-17	2.04972e-18	up
Achn381001	378	Tubulin beta chain, putative; contains IPR000217 (Tubulin), IPR023123 (Tubulin, C-terminal)	1182	184.324	193	40.5614	2.18407	1.05275e-120	2.2487e-122	up
Achn136551	1236	Phospho-N-acetylmuramoyl-pentapeptide-transferase; contains IPR000715 (Glycosyl transferase, family 4)	216	10.3013	230	14.7828	-0.521095	0.000329104	0.000125933
Achn278851	1035	Receptor-like protein kinase; contains IPR001611 (Leucine-rich repeat), IPR013210 (Leucine-rich repeat-containing N-terminal, type 2)	7	0.398671	2	0.15351	1.37686	0.258791	0.189309
Achn215101	150	Unknown protein	0.5	0.196488	1	0.52961	-1.43049	1	1
Achn022241	150	Unknown protein	0.5	0.196488	0.5	0.264805	-0.430492	1	1
Achn238531	459	Nuclear pore glycoprotein p62, putative; contains IPR007758 (Nucleoporin, NSP1-like, C-terminal), IPR026010 (Nucleoporin NSP1/NUP62)	176	22.6025	96	16.6152	0.443977	0.0233094	0.0126046
Achn094581	942	Thaumatin-like protein 1; contains IPR001938 (Thaumatin)	33	2.065	10	0.843328	1.29197	0.0130097	0.00664874
Achn335531	4230	RNA exonuclease; contains IPR012337 (Ribonuclease H-like domain)	523	7.28816	419	7.86903	-0.110631	0.314458	0.238108
Achn173031	1383	Unknown protein	335	14.2784	205	11.7755	0.278045	0.0455254	0.0265285
Achn026801	207	DNA topoisomerase 2	0.5	0.142382	1	0.383775	-1.43049	1	1
Achn332421	1257	Growth regulator protein, putative, expressed; contains IPR019378 (GDP-fucose protein O-fucosyltransferase)	2049	96.0867	1774	112.116	-0.222578	5.43702e-06	1.66621e-06
Achn158871	204	Unknown protein	0.5	0.144476	0.5	0.19471	-0.430492	1	1
Achn295551	258	Gamma-tubulin complex component, putative; contains IPR007259 (Spc97/Spc98)	2	0.456948	1	0.307913	0.569508	0.800082	0.738537
Achn328221	1800	Transcription elongation factor, putative, expressed; contains IPR017923 (Transcription factor IIS, N-terminal)	417	13.6559	341	15.0498	-0.140216	0.246768	0.179603
Achn358901	429	Metallophosphoesterase	75	10.3053	36	6.66642	0.628402	0.0440176	0.0255799
Achn360181	276	Unknown protein	0.5	0.106787	5	1.43916	-3.75242	0.0353341	0.0200457
Achn065041	279	Transcription initiation factor TFIID subunit; contains IPR003195 (Transcription initiation factor IID, 18kDa subunit)	93	19.6488	69	19.6468	0.000142293	0.99959	0.999499
Achn237661	207	Unknown protein	0.5	0.142382	0.5	0.191888	-0.430492	1	1
Achn065291	1320	La domain-containing protein; contains IPR011991 (Winged helix-turn-helix DNA-binding domain)	40	1.78625	32	1.92586	-0.108564	0.80613	0.748936
Achn270961	744	Cytokinin dehydrogenase; contains IPR016164 (FAD-linked oxidase-like, C-terminal), IPR016166 (FAD-binding, type 2), IPR016170 (Vanillyl-alcohol oxidase/Cytokinin dehydrogenase C-terminal domain)	12	0.950747	19	2.02875	-1.09346	0.0602291	0.0362482
Achn253861	1179	High mobility group protein B3; contains IPR009071 (High mobility group (HMG) box domain)	3	0.149991	7	0.471663	-1.65288	0.123385	0.0811806
Achn279581	225	Optic atrophy 3 protein, putative; contains IPR010754 (Optic atrophy 3-like)	16	4.19174	21	7.41454	-0.822809	0.125053	0.0825264
Achn314591	546	Unknown protein	68	7.3413	14	2.03696	1.84962	1.43225e-06	4.11407e-07
Achn222051	651	GATA transcription factor, putative; contains IPR010399 (Tify), IPR010402 (CCT domain), IPR013088 (Zinc finger, NHR/GATA-type)	262	23.7234	202	24.6501	-0.0552805	0.749547	0.679427
Achn156231	192	Unknown protein	0.5	0.153506	0.5	0.206879	-0.430492	1	1
Achn251011	483	Unknown protein	50	6.1021	30	4.93426	0.306474	0.433121	0.34721
Achn029811	168	Unknown protein	23	8.07003	8	3.78293	1.09307	0.076092	0.0472409
Achn340671	417	V-type proton ATPase 16 kDa proteolipid subunit c1/c3/c5; contains IPR000245 (V-ATPase proteolipid subunit), IPR002379 (V-ATPase proteolipid subunit C-like domain)	452	63.8938	231	44.0072	0.537938	6.09122e-06	1.88033e-06
Achn358001	276	Unknown protein	2	0.427147	5	1.43916	-1.75242	0.179451	0.124568
Achn192511	1350	Ubiquitin-protein ligase/ zinc ion binding protein; contains IPR001357 (BRCT domain), IPR013083 (Zinc finger, RING/FYVE/PHD-type)	28	1.22259	45	2.64805	-1.11499	0.00239344	0.00106025
Achn082131	1350	Elongation factor 1-alpha; contains IPR004539 (Translation elongation factor EF1A, eukaryotic/archaeal), IPR009000 (Translation elongation/initiation factor/Ribosomal, beta-barrel), IPR009001 (Translation elongation factor EF1A/initiation factor IF2gamma, C-terminal), IPR027417 (P-loop containing nucleoside triphosphate hydrolase)	24875	1086.14	10217	601.225	0.853233	0	0
Achn321831	2295	Regulator of telomere elongation helicase 1; contains IPR013020 (DNA helicase (DNA repair), Rad3 type), IPR014013 (Helicase, superfamily 1/2, ATP-binding domain, DinG/Rad3-type), IPR027417 (P-loop containing nucleoside triphosphate hydrolase)	300	7.7054	246	8.5153	-0.144188	0.318315	0.241481
Achn285641	1296	Phosphoglucomutase, putative; contains IPR005843 (Alpha-D-phosphohexomutase, C-terminal), IPR016055 (Alpha-D-phosphohexomutase, alpha/beta/alpha I/II/III)	298	13.554	309	18.9409	-0.482787	9.5501e-05	3.39853e-05
Achn034721	3312	ATP-binding cassette sub-family B member 7, mitochondrial; contains IPR011990 (Tetratricopeptide-like helical)	241	4.28927	298	7.14782	-0.736771	1.17284e-08	2.77348e-09
Achn233301	2799	Putative ternary complex factor MIP1; contains IPR006869 (Domain of unknown function DUF547), IPR025757 (Ternary complex factor MIP1, leucine-zipper)	229	4.82269	188	5.33584	-0.145877	0.381901	0.300372
Achn269941	1323	Myosin-6	420	18.7131	439	26.3604	-0.494324	1.54496e-06	4.45231e-07
Achn124671	939	Probable carboxylesterase 12; contains IPR013094 (Alpha/beta hydrolase fold-3)	2	0.125551	1	0.0846023	0.569508	0.800082	0.738537
Achn273091	930	OTU domain-containing protein 6B, putative; contains IPR003323 (Ovarian tumour, otubain)	454	28.7759	298	25.4555	0.176888	0.140454	0.0945215
Achn032381	369	Unknown protein	48	7.66781	19	4.09049	0.906543	0.0257637	0.0140764
Achn077701	294	Unknown protein	0.5	0.100249	0.5	0.135105	-0.430492	1	1
Achn323241	2205	Glutamine-tRNA ligase; contains IPR000924 (Glutamyl/glutaminyl-tRNA synthetase, class Ib)	1391	37.1856	818	29.4708	0.335458	2.49421e-07	6.66491e-08
Achn159961	1491	Core-2/I-branching beta-1,6-N-acetylglucosaminyltransferase family protein; contains IPR003406 (Glycosyl transferase, family 14)	247	9.76508	96	5.11495	0.932913	4.65397e-08	1.15913e-08
Achn381171	3207	Receptor protein kinase, putative; contains IPR001611 (Leucine-rich repeat), IPR003591 (Leucine-rich repeat, typical subtype), IPR011009 (Protein kinase-like domain), IPR025875 (Leucine rich repeat 4)	638	11.7268	217	5.37537	1.12537	1.05262e-25	1.02995e-26
Achn026111	1542	Cytochrome P450 allene oxide synthase; contains IPR001128 (Cytochrome P450)	123	4.70194	103	5.30641	-0.174478	0.449496	0.361601
Achn178681	1314	Ammonium transporter; contains IPR001905 (Ammonium transporter), IPR002048 (EF-hand domain), IPR024041 (Ammonium transporter AmtB-like domain)	722	32.3891	421	25.4527	0.347687	0.000156172	5.73051e-05
Achn205751	4275	COPII coat assembly protein sec16; contains IPR024340 (Sec16, central conserved domain), IPR024880 (COPII coat assembly protein, Sec16)	1099	15.1537	949	17.6351	-0.218781	0.00134338	0.000569064
Achn273311	639	Transmembrane emp24 domain-containing protein; contains IPR009038 (GOLD)	404	37.2681	263	32.6966	0.1888	0.138527	0.0929564
Achn009641	1416	Putative transcription factor; contains IPR011598 (Myc-type, basic helix-loop-helix (bHLH) domain)	454	18.8994	1076	60.3666	-1.67541	4.86679e-104	1.18828e-105	down
Achn008921	249	Unknown protein	0.5	0.118366	0.5	0.159521	-0.430492	1	1
Achn128531	1143	UPF0420 protein C16orf58-like protein; contains IPR006968 (Protein of unknown function DUF647)	258	13.3055	149	10.3559	0.361567	0.0232802	0.0125874
Achn126061	1383	1-aminocyclopropane-1-carboxylate synthase; contains IPR015424 (Pyridoxal phosphate-dependent transferase)	5	0.21311	0.5	0.0287207	2.89144	0.112588	0.0731469
Achn273941	1998	Heat shock 70 kDa protein C; contains IPR013126 (Heat shock protein 70 family)	3515	103.702	6267	249.179	-1.26474	0	0	down
Achn315821	777	Transketolase, putative; contains IPR005474 (Transketolase, N-terminal)	84	6.37257	100	10.2241	-0.682031	0.00288053	0.00129063
Achn259801	453	Acyl-protein thioesterase 2; contains IPR003140 (Phospholipase/carboxylesterase/thioesterase)	476	61.9392	295	51.7334	0.259755	0.0242923	0.013203
Achn340021	990	Heat stress transcription factor A-8; contains IPR011991 (Winged helix-turn-helix DNA-binding domain)	52	3.09617	67	5.37635	-0.796142	0.00545665	0.00257322
Achn256641	1083	UDP-glucose 6-dehydrogenase; contains IPR017476 (Nucleotide sugar dehydrogenase)	2666	145.107	1427	104.675	0.471199	1.04805e-23	1.09999e-24
Achn118101	1461	Galactosyltransferase-like protein; contains IPR004263 (Exostosin-like)	2189	88.3186	662	35.9961	1.29488	5.08678e-107	1.21275e-108	up
Achn336701	417	Cytochrome P450; contains IPR001128 (Cytochrome P450)	4	0.565432	1	0.190507	1.56951	0.352849	0.273978
Achn130821	642	Cytochrome P450, putative; contains IPR001128 (Cytochrome P450)	3	0.27545	3	0.371222	-0.430492	0.779721	0.713254
Achn207781	642	50S ribosomal protein L28; contains IPR001383 (Ribosomal protein L28), IPR026569 (Ribosomal protein L28/L24)	164	15.0579	99	12.2503	0.297703	0.14453	0.0976729
Achn186321	1485	Receptor-like protein kinase; contains IPR013210 (Leucine-rich repeat-containing N-terminal, type 2), IPR024788 (Malectin-like carbohydrate-binding domain)	45	1.78625	76	4.06569	-1.18657	2.35302e-05	7.74315e-06
Achn155431	453	Unknown protein	0.5	0.0650621	0.5	0.0876838	-0.430492	1	1
Achn114011	564	Zinc finger protein; contains IPR007087 (Zinc finger, C2H2)	59	6.16637	60	8.45123	-0.45474	0.126797	0.0838534
Achn124171	561	DTW domain containing protein, expressed; contains IPR005636 (DTW)	41	4.30802	1	0.141607	4.92706	3.52095e-09	8.01034e-10
Achn174311	3906	Disease resistance protein; contains IPR000767 (Disease resistance protein), IPR011009 (Protein kinase-like domain), IPR027417 (P-loop containing nucleoside triphosphate hydrolase)	17	0.256551	27	0.549135	-1.09792	0.022748	0.0122584
Achn133041	1104	Conserved oligomeric Golgi complex subunit; contains IPR019465 (Conserved oligomeric Golgi complex subunit 5)	388	20.7166	323	23.2424	-0.16597	0.178685	0.123785
Achn290581	156	Unknown protein	0.5	0.18893	0.5	0.25462	-0.430492	1	1
Achn218221	666	Vesicle-associated membrane protein, putative; contains IPR001388 (Synaptobrevin), IPR011012 (Longin-like domain)	325	28.7651	226	26.9576	0.0936249	0.530437	0.447466
Achn318401	810	Expansin B protein; contains IPR007118 (Expansin/Lol pI), IPR014733 (Barwin-like endoglucanase)	1795	130.628	150	14.7114	3.15046	5.03475e-272	4.88973e-274	up
Achn204981	2043	Protein FAR1-related sequence 1; contains IPR001878 (Zinc finger, CCHC-type), IPR004330 (FAR1 DNA binding domain), IPR007527 (Zinc finger, SWIM-type), IPR018289 (MULE transposase domain)	0.5	0.0144264	0.5	0.0194424	-0.430492	1	1
Achn024221	291	Unknown protein	47	9.52054	37	10.1008	-0.0853566	0.834724	0.785881
Achn099881	531	Unknown protein	7	0.77707	9	1.34647	-0.793062	0.350401	0.270816
Achn100631	324	Katanin p60 ATPase-containing subunit, putative; contains IPR027417 (P-loop containing nucleoside triphosphate hydrolase)	28	5.09412	29	7.11051	-0.481118	0.276761	0.20559
Achn078521	1761	60 kDa chaperonin; contains IPR002423 (Chaperonin Cpn60/TCP-1), IPR027409 (GroEL-like apical domain), IPR027413 (GroEL-like equatorial domain)	838	28.0505	894	40.3298	-0.523817	1.81168e-13	3.06625e-14
Achn162771	408	D-aminoacid aminotransferase-like PLP-dependent enzyme-like protein; contains IPR001544 (Aminotransferase, class IV)	17	2.4561	25	4.86774	-0.986885	0.0465615	0.0272147
Achn068711	963	Peroxidase; contains IPR002885 (Pentatricopeptide repeat), IPR010255 (Haem peroxidase)	27	1.6527	26	2.14484	-0.376044	0.42605	0.340091
Achn351741	333	Unknown protein	2	0.354032	0.5	0.119282	1.56951	1	1
Achn201821	156	Unknown protein	26	9.82438	15	7.63861	0.363057	0.512624	0.426515
Achn212481	486	Protein FAM32A-like protein; contains IPR013865 (Protein of unknown function DUF1754, eukaryotic)	5	0.606443	0.5	0.08173	2.89144	0.112588	0.0731469
Achn121421	900	Synaptosomal associated protein, putative; contains IPR000727 (Target SNARE coiled-coil domain)	55	3.60227	54	4.76649	-0.40402	0.201147	0.141568
Achn225951	438	Photosystem I reaction center subunit V; contains IPR000549 (Photosystem I PsaG/PsaK protein), IPR023618 (Photosystem I PsaG/PsaK domain)	586	78.8642	314	56.9512	0.469644	5.34043e-06	1.63467e-06
Achn118501	2757	Polyribonucleotide nucleotidyltransferase, putative; contains IPR012162 (Polyribonucleotide nucleotidyltransferase), IPR027408 (PNPase/RNase PH domain)	199	4.25474	188	5.41712	-0.348456	0.030438	0.0169181
Achn388541	2154	UTP-glucose 1 phosphate uridylyltransferase; contains IPR002618 (UTP--glucose-1-phosphate uridylyltransferase)	73	1.99772	96	3.54057	-0.82563	0.000500026	0.000196799
Achn204681	630	Oligopeptide transporter, putative; contains IPR004813 (Oligopeptide transporter, OPT superfamily)	14	1.30992	20	2.52195	-0.945065	0.0897222	0.0567374
Achn187321	1947	Protein FAM188A; contains IPR025257 (Domain of unknown function DUF4205)	577	17.4689	325	13.2607	0.39764	0.000125414	4.53662e-05
Achn073381	507	Nucleic acid-binding, OB-fold; contains IPR013970 (Replication factor A protein 3)	0.5	0.0581324	1	0.156689	-1.43049	1	1
Achn119601	597	Vacuolar cation/proton exchanger 1a, putative; contains IPR004837 (Sodium/calcium exchanger membrane region)	257	25.3755	80	10.6454	1.2532	7.98969e-13	1.40325e-13	up
Achn223611	765	Microtubule binding protein	47	3.62154	26	2.69997	0.423657	0.290313	0.217006
Achn301591	270	Unknown protein	12	2.61984	9	2.64805	-0.0154546	0.984865	0.98041
Achn165831	330	Photosystem II 5 kDa protein	311	55.5524	109	26.2398	1.08209	2.54506e-12	4.60162e-13	up
Achn269221	378	Unknown protein	75	11.6957	19	3.99309	1.5504	8.52595e-06	2.66881e-06
Achn179581	186	Unknown protein	5	1.58458	11	4.69815	-1.568	0.0588425	0.0353327
Achn384871	282	Unknown protein	4	0.836118	5	1.40854	-0.75242	0.518795	0.432913
Achn095271	1488	SWI/SNF complex subunit SMARCC1; contains IPR009057 (Homeodomain-like), IPR011991 (Winged helix-turn-helix DNA-binding domain)	101	4.00106	75	4.00411	-0.00109927	0.996389	0.995967
Achn348741	534	Transcription factor; contains IPR011598 (Myc-type, basic helix-loop-helix (bHLH) domain)	5	0.551932	7	1.04137	-0.915919	0.351682	0.272215
Achn110061	351	ADP-ribosylation factor-like protein; contains IPR006689 (Small GTPase superfamily, ARF/SAR type), IPR027417 (P-loop containing nucleoside triphosphate hydrolase)	16	2.68701	13	2.94228	-0.130932	0.852335	0.806407
Achn248121	2118	Zinc finger CCCH domain-containing protein; contains IPR000571 (Zinc finger, CCCH-type), IPR012677 (Nucleotide-binding, alpha-beta plait)	1593	44.335	990	37.1327	0.255754	2.40709e-05	7.93017e-06
Achn280651	3081	ATPase family gene 2 protein; contains IPR027417 (P-loop containing nucleoside triphosphate hydrolase)	1093	20.9115	986	25.4234	-0.281858	2.3142e-05	7.60593e-06
Achn025891	360	Ubiquitin conjugating enzyme; contains IPR016135 (Ubiquitin-conjugating enzyme/RWD-like)	111	18.1751	34	7.50281	1.27646	2.76124e-06	8.18464e-07
Achn221131	306	Unknown protein	0.5	0.0963175	0.5	0.129806	-0.430492	1	1
Achn089001	1425	Erythrocyte binding protein, putative	2	0.0827317	63	3.51215	-5.40777	3.23522e-18	4.27747e-19
Achn007511	3555	Kinesin related protein; contains IPR001752 (Kinesin, motor domain), IPR010544 (Kinesin-related conserved domain), IPR027417 (P-loop containing nucleoside triphosphate hydrolase)	294	4.87488	288	6.43577	-0.400745	0.00174886	0.000753895
Achn183471	540	Response regulator; contains IPR011006 (CheY-like superfamily)	269	29.364	41	6.03167	2.28342	1.04157e-29	9.00325e-31	up
Achn073131	1815	Zinc finger MYM-type protein; contains IPR012337 (Ribonuclease H-like domain), IPR025398 (Domain of unknown function DUF4371)	7	0.227341	15	0.656542	-1.53003	0.0286404	0.0157838
Achn256791	951	GDP-fucose synthetase NAD dependent epimerase/dehydratase; contains IPR001509 (NAD-dependent epimerase/dehydratase), IPR016040 (NAD(P)-binding domain)	2399	148.698	974	81.3628	0.869947	1.0332e-61	4.46392e-63
Achn225131	888	Chromodomain-helicase-DNA-binding protein 1-like protein; contains IPR000330 (SNF2-related), IPR027417 (P-loop containing nucleoside triphosphate hydrolase)	74	4.91219	60	5.36767	-0.127929	0.683931	0.606778
Achn024091	366	Programmed cell death 2-like; contains IPR007320 (Programmed cell death protein 2, C-terminal)	48	7.73066	35	7.59687	0.0251874	0.94887	0.936655
Achn315981	753	Nucleoside diphosphate kinase; contains IPR001564 (Nucleoside diphosphate kinase)	514	40.2369	250	26.375	0.609348	5.19621e-08	1.29968e-08
Achn362871	204	Unknown protein	0.5	0.144476	0.5	0.19471	-0.430492	1	1
Achn319951	1833	Armadillo/beta-catenin repeat family protein; contains IPR016024 (Armadillo-type fold)	775	24.9227	468	20.2829	0.297196	0.000797516	0.000324826
Achn376241	366	Transcription factor, putative; contains IPR005333 (Transcription factor, TCP)	0.5	0.0805277	0.5	0.108527	-0.430492	1	1
Achn134341	1836	BTB/POZ domain-containing protein; contains IPR011333 (BTB/POZ fold), IPR027356 (NPH3 domain)	365	11.7186	317	13.7162	-0.227078	0.0643507	0.0390053
Achn214681	537	Receptor-like protein kinase; contains IPR001611 (Leucine-rich repeat), IPR013210 (Leucine-rich repeat-containing N-terminal, type 2), IPR025875 (Leucine rich repeat 4)	37	4.06148	44	6.50918	-0.68047	0.0555697	0.0331465
Achn025061	483	Putative 0-deacetylbaccatin III-10-O-acetyl transferase-like protein; contains IPR003480 (Transferase), IPR023213 (Chloramphenicol acetyltransferase-like domain)	0.5	0.061021	0.5	0.0822376	-0.430492	1	1
Achn202111	630	Isoamyl acetate-hydrolyzing esterase, putative; contains IPR001087 (Lipase, GDSL)	209	19.5552	122	15.3839	0.34613	0.0525198	0.0311079
Achn388211	249	Unknown protein	0.5	0.118366	1	0.319042	-1.43049	1	1
Achn200831	1161	B3 domain-containing protein; contains IPR015300 (DNA-binding pseudobarrel domain)	15	0.76158	10	0.684251	0.15447	0.838084	0.789906
Achn189291	420	Dirigent-like protein; contains IPR004265 (Plant disease resistance response protein)	0.5	0.0701742	1	0.189146	-1.43049	1	1
Achn234661	1437	ATP-dependent zinc metalloprotease FtsH; contains IPR025753 (AAA-type ATPase, N-terminal domain), IPR027417 (P-loop containing nucleoside triphosphate hydrolase)	294	12.06	309	17.0824	-0.502283	5.03682e-05	1.72491e-05
Achn220421	273	Cytoplasmic dynein light chain, putative	169	36.4906	73	21.2426	0.780563	0.000138122	5.02558e-05
Achn303741	495	LOB domain-containing protein, putative; contains IPR004883 (Lateral organ boundaries, LOB)	3	0.35725	0.5	0.080244	2.15447	1	1
Achn315871	312	Unknown protein	0.5	0.0944652	2	0.509241	-2.43049	1	1
Achn158991	2577	Kinesin-like protein; contains IPR001752 (Kinesin, motor domain), IPR027417 (P-loop containing nucleoside triphosphate hydrolase)	458	10.4763	537	16.5542	-0.660067	2.40096e-12	4.33237e-13
Achn378541	816	Isoflavone reductase-like protein 2; contains IPR008030 (NmrA-like)	2	0.144476	0.5	0.0486774	1.56951	1	1
Achn169111	567	U1 small nuclear ribonucleoprotein 70 kDa	247	25.6785	299	41.8924	-0.706127	3.89684e-08	9.62773e-09
Achn154631	897	Receptor kinase-like protein; contains IPR011009 (Protein kinase-like domain)	32	2.10288	42	3.71967	-0.822809	0.0257638	0.0140737
Achn159051	981	L-asparaginase; contains IPR000246 (Peptidase T2, asparaginase 2)	1742	104.673	332	26.8854	1.961	9.68846e-155	1.63272e-156	up
Achn307191	2022	Ankyrin-like protein; contains IPR004159 (Putative S-adenosyl-L-methionine-dependent methyltransferase)	971	28.3071	535	21.0194	0.42944	5.31025e-08	1.32885e-08
Achn029441	276	Unknown protein	0.5	0.106787	0.5	0.143916	-0.430492	1	1
Achn120411	192	Unknown protein	0.5	0.153506	1	0.413758	-1.43049	1	1
Achn327711	2052	Electron transfer flavoprotein-ubiquinone oxidoreductase; contains IPR007859 (Electron transfer flavoprotein-ubiquinone oxidoreductase)	368	10.5713	264	10.2205	0.0486758	0.742927	0.671898
Achn265401	876	Cyclin d, putative	18	1.21123	33	2.99266	-1.30496	0.00330441	0.00149764
Achn051471	2466	Ubiquitin ligase protein cop1, putative; contains IPR011009 (Protein kinase-like domain), IPR015943 (WD40/YVTN repeat-like-containing domain)	202	4.82853	256	8.24697	-0.772281	3.84119e-08	9.48036e-09
Achn166731	1185	NAC domain protein,; contains IPR003441 (No apical meristem (NAM) protein)	533	26.5134	242	16.2235	0.708636	1.76183e-10	3.61993e-11
Achn050771	3714	MMS19 nucleotide excision repair protein-like protein; contains IPR016024 (Armadillo-type fold), IPR024687 (Transcription protein MMS19, N-terminal domain)	246	3.90436	375	8.02116	-1.03872	3.45719e-18	4.57724e-19
Achn059781	225	Unknown protein	3	0.785951	2	0.706147	0.15447	0.925483	0.905155
Achn334101	1923	Glutamyl-tRNA(Gln) amidotransferase subunit A, putative; contains IPR000120 (Amidase), IPR023631 (Amidase signature domain)	274	8.399	276	11.4019	-0.440984	0.000769922	0.000313098
Achn170971	543	Unknown protein; contains IPR019557 (Aminotransferase-like, plant mobile domain)	0.5	0.0542784	0.5	0.0731506	-0.430492	1	1
Achn173391	444	Unknown protein	0.5	0.066381	0.5	0.0894612	-0.430492	1	1
Achn251661	351	Aminodeoxychorismate synthase, component I; contains IPR005801 (ADC synthase)	0.5	0.0839691	0.5	0.113165	-0.430492	1	1
Achn044101	1950	UDP-glucose 6-dehydrogenase; contains IPR016040 (NAD(P)-binding domain)	801	24.2133	428	17.4364	0.473699	6.39171e-08	1.6105e-08
Achn350401	807	Short-chain dehydrogenase/reductase family protein; contains IPR002347 (Glucose/ribitol dehydrogenase)	81	5.91654	66	6.49708	-0.135036	0.648575	0.569299
Achn093151	810	Armadillo repeat-containing kinesin-like protein 2; contains IPR016024 (Armadillo-type fold)	9	0.654959	19	1.86344	-1.50849	0.0139407	0.00717721
Achn204551	639	cDNA, clone: J065166P19, full insert sequence	47	4.33564	49	6.09176	-0.490613	0.139654	0.0939215
Achn190241	5979	Helicase SWR1; contains IPR000330 (SNF2-related), IPR001650 (Helicase, C-terminal), IPR006562 (HSA), IPR009057 (Homeodomain-like), IPR027417 (P-loop containing nucleoside triphosphate hydrolase)	684	6.74348	828	11.0014	-0.706127	1.11769e-20	1.33032e-21
Achn056941	807	5'->3' exoribonuclease, putative; contains IPR027073 (5'-3' exoribonuclease)	143	10.4453	171	16.8333	-0.688473	6.3505e-05	2.20381e-05
Achn372291	1371	Patellin-5, putative; contains IPR001251 (CRAL-TRIO domain), IPR009038 (GOLD), IPR011074 (CRAL/TRIO, N-terminal domain)	1040	44.7149	501	29.0301	0.623209	1.03991e-15	1.55238e-16
Achn369111	399	Unknown protein; contains IPR019557 (Aminotransferase-like, plant mobile domain)	0.5	0.0738675	0.5	0.0995508	-0.430492	1	1
Achn051791	1584	Hexose transporter; contains IPR005828 (General substrate transporter), IPR016196 (Major facilitator superfamily domain, general substrate transporter)	528	19.6488	180	9.02745	1.12205	2.35614e-21	2.73809e-22
Achn047171	708	Light-repressed protein; contains IPR003489 (Ribosomal protein S30Ae/sigma 54 modulation protein)	76	6.32757	32	3.59058	0.817435	0.00940665	0.00466647
Achn273511	1161	Cytochrome P450, putative; contains IPR001128 (Cytochrome P450)	1	0.050772	0.5	0.0342125	0.569508	1	1
Achn337511	243	Rhodanese-like domain-containing protein 6	1	0.242577	0.5	0.16346	0.569508	1	1
Achn051301	732	PAP-associated domain-containing protein 5; contains IPR002058 (PAP/25A-associated)	273	21.9841	259	28.1084	-0.354543	0.0088855	0.00437984
Achn278611	453	Unknown protein	130	16.9162	22	3.85809	2.13244	9.11556e-14	1.52059e-14
Achn086761	2475	Protein kinase family protein; contains IPR011009 (Protein kinase-like domain), IPR026839 (Serine/threonine-protein kinase CTR1), IPR026840 (Armadillo repeat-containing protein 3 and Serine/threonine-protein kinase CTR1)	300	7.14501	345	11.0737	-0.632126	8.98103e-08	2.29607e-08
Achn249391	516	Emb|CAB66910.1	498	56.89	199	30.6373	0.892885	3.56316e-14	5.81067e-15
Achn128981	1242	Acyl ACP-thioesterase; contains IPR002864 (Acyl-ACP thioesterase), IPR021113 (Acyl-ACP-thioesterase, N-terminal)	689	32.7005	970	62.0437	-0.923973	1.33928e-37	9.3197e-39
Achn090281	1110	Rho guanine nucleotide exchange factor; contains IPR001452 (Src homology-3 domain)	190	10.0899	152	10.8785	-0.108564	0.566737	0.485478
Achn126751	1983	Receptor-like protein kinase 1-like; contains IPR001611 (Leucine-rich repeat), IPR011009 (Protein kinase-like domain), IPR013210 (Leucine-rich repeat-containing N-terminal, type 2), IPR013320 (Concanavalin A-like lectin/glucanase, subgroup), IPR025875 (Leucine rich repeat 4)	3386	100.652	1417	56.7668	0.82625	1.62712e-79	5.41027e-81
Achn200181	315	Terminal flower 1; contains IPR008914 (Phosphatidylethanolamine-binding protein PEBP)	0.5	0.0935656	2	0.504391	-2.43049	1	1
Achn361101	510	Globin; contains IPR001486 (Globin, truncated bacterial-like), IPR009050 (Globin-like)	101	11.6737	131	20.4056	-0.805704	5.94365e-05	2.0547e-05
Achn176821	1044	Cyclic nucleotide-gated ion channel, putative; contains IPR002059 (Cold-shock protein, DNA-binding), IPR012340 (Nucleic acid-binding, OB-fold), IPR014710 (RmlC-like jelly roll fold)	437	24.6739	237	18.0341	0.452254	0.000172575	6.37053e-05
Achn094601	606	Unknown protein	103	10.0189	87	11.405	-0.186935	0.45847	0.370042
Achn158841	222	Unknown protein	0.5	0.132762	0.5	0.178922	-0.430492	1	1
Achn098971	2646	Lipoxygenase; contains IPR000907 (Lipoxygenase), IPR008976 (Lipase/lipooxygenase, PLAT/LH2), IPR027433 (Lipoxygenase, domain 3)	2583	57.5428	1220	36.6284	0.651674	1.53649e-40	9.97612e-42
Achn256331	2172	ABC transporter G family member 22; contains IPR013525 (ABC-2 type transporter), IPR027417 (P-loop containing nucleoside triphosphate hydrolase)	64	1.73691	124	4.53534	-1.38469	5.55416e-10	1.1847e-10
Achn260911	2250	Cyclin-dependent kinase C-2; contains IPR011009 (Protein kinase-like domain)	435	11.3963	431	15.2175	-0.417165	5.47392e-05	1.88305e-05
Achn338201	2148	Bzip-like transcription factor-like; contains IPR006867 (Domain of unknown function DUF632), IPR006868 (Domain of unknown function DUF630)	371	10.1811	147	5.43664	0.905111	4.71376e-11	9.29289e-12
Achn002561	858	Anthocyanidin synthase; contains IPR005123 (Oxoglutarate/iron-dependent dioxygenase), IPR026992 (Non-haem dioxygenase N-terminal domain), IPR027443 (Isopenicillin N synthase-like)	12661	869.836	5383	498.408	0.803417	1.38908e-281	1.29864e-283
Achn230111	222	Unknown protein	0.5	0.132762	1	0.357845	-1.43049	1	1
Achn174871	630	Nucleoside diphosphate kinase; contains IPR001564 (Nucleoside diphosphate kinase)	133	12.4442	142	17.9059	-0.524957	0.00515683	0.00242099
Achn000061	810	GATA transcription factor, putative; contains IPR013088 (Zinc finger, NHR/GATA-type)	11	0.800505	47	4.60957	-2.52565	1.23572e-08	2.92778e-09
Achn123951	411	Unknown protein	0.5	0.0717108	0.5	0.0966442	-0.430492	1	1
Achn234991	1287	Squamosa promoter-binding protein, putative; contains IPR004333 (Transcription factor, SBP-box)	105	4.80914	27	1.66661	1.52887	1.46984e-07	3.83514e-08
Achn360241	192	Unknown protein	0.5	0.153506	0.5	0.206879	-0.430492	1	1
Achn043131	666	Disease resistance protein	56	4.95645	42	5.00983	-0.0154546	0.96644	0.957697
Achn068081	1302	Fatty acyl-CoA reductase; contains IPR016040 (NAD(P)-binding domain), IPR026055 (Fatty acyl-CoA reductase)	23	1.04129	15	0.915225	0.186179	0.761873	0.692502
Achn067371	891	Putative uncharacterized protein At2g28140/F24D13.7; contains IPR012862 (Protein of unknown function DUF1635)	28	1.85241	11	0.98076	0.917431	0.0916279	0.0581961
Achn040031	921	Unknown protein	124	7.93631	62	5.34786	0.569508	0.0164486	0.00858161
Achn205941	1269	Pentatricopeptide repeat-containing protein; contains IPR002885 (Pentatricopeptide repeat)	1	0.046451	3	0.187805	-2.01545	0.260081	0.191114
Achn231861	1185	Glutamate-gated kainate-type ion channel receptor subunit GluR5; contains IPR006946 (Protein of unknown function DUF642), IPR008979 (Galactose-binding domain-like)	1365	67.9002	294	19.7095	1.78452	5.82695e-107	1.39098e-108	up
Achn204111	510	Glycerol-3-phosphate dehydrogenase, putative	3	0.346743	5	0.778838	-1.16746	0.336586	0.257485
Achn279121	810	Protein ULTRAPETALA 1; contains IPR010919 (SAND domain-like)	723	52.615	424	41.5842	0.339439	0.000221018	8.26645e-05
Achn084421	1611	Unknown protein	75	2.74424	329	16.2236	-2.56362	3.6783e-55	1.76392e-56
Achn259511	336	Unknown protein	10	1.75435	57	13.4767	-2.94145	7.54219e-12	1.40532e-12
Achn358851	402	Cytochrome b5; contains IPR001199 (Cytochrome b5-like heme/steroid binding domain)	525	76.9821	174	34.3851	1.16274	2.00157e-22	2.21704e-23	up
Achn197291	678	Tubby-like protein; contains IPR025659 (Tubby C-terminal-like domain)	60	5.21649	53	6.21003	-0.251522	0.438608	0.351907
Achn381421	567	Zinc finger family protein	104	10.812	53	7.42575	0.542027	0.0373885	0.0213464
Achn073461	642	Casparian strip membrane protein; contains IPR006702 (Uncharacterised protein family UPF0497, trans-membrane plant)	0.5	0.0459083	0.5	0.0618703	-0.430492	1	1
Achn093201	2358	F16P17.2 protein; contains IPR012337 (Ribonuclease H-like domain)	436	10.8993	194	6.5359	0.737779	2.49669e-09	5.60569e-10
Achn345521	213	Unknown protein	0.5	0.138372	1	0.372965	-1.43049	1	1
Achn375491	1887	U-box domain-containing protein; contains IPR013083 (Zinc finger, RING/FYVE/PHD-type), IPR016024 (Armadillo-type fold)	370	11.5581	213	8.96717	0.36618	0.00530739	0.00249569
Achn211611	1380	Receptor protein kinase-like; contains IPR011009 (Protein kinase-like domain), IPR013320 (Concanavalin A-like lectin/glucanase, subgroup)	2291	97.8594	2898	166.827	-0.769572	3.96694e-81	1.28903e-82
Achn099131	708	Putative uncharacterized protein xy1420; contains IPR013216 (Methyltransferase type 11)	22	1.83166	4	0.448822	2.02894	0.00470443	0.0021933
Achn200651	2166	Phospholipid:diacylglycerol acyltransferase; contains IPR003386 (Lecithin:cholesterol/phospholipid:diacylglycerol acyltransferase)	120	3.26572	36	1.32036	1.30647	6.43104e-07	1.78686e-07
Achn215981	2562	Phytochrome-interacting factor 3; contains IPR011598 (Myc-type, basic helix-loop-helix (bHLH) domain), IPR024097 (Basic helix-loop-helix leucine zipper transcription factor)	191	4.39451	180	5.58137	-0.344916	0.0361922	0.0206245
Achn303141	591	KH domain-containing protein; contains IPR004088 (K Homology domain, type 1)	133	13.2654	69	9.2749	0.516266	0.0235705	0.0127601
Achn059551	486	Prefoldin subunit, putative; contains IPR016655 (Prefoldin, subunit 3)	8	0.970309	11	1.79806	-0.889924	0.246307	0.179156
Achn016681	3114	Repressor of gene silencing 1; contains IPR011257 (DNA glycosylase), IPR023170 (Helix-turn-helix, base-excision DNA repair, C-terminal)	94	1.77937	179	4.56648	-1.35972	1.36812e-13	2.30311e-14
Achn345801	630	Putative RING zinc finger domain superfamily protein; contains IPR013083 (Zinc finger, RING/FYVE/PHD-type)	42	3.92975	65	8.19635	-1.06054	0.000407077	0.00015795
Achn073811	2001	DNA binding protein, putative; contains IPR003656 (Zinc finger, BED-type predicted), IPR007021 (Domain of unknown function DUF659), IPR008906 (HAT dimerisation), IPR012337 (Ribonuclease H-like domain), IPR016038 (Thiolase-like, subgroup)	25	0.736461	75	2.97757	-2.01545	3.01007e-10	6.29936e-11
Achn131541	2091	Calcineurin-like phosphoesterase family protein	79	2.22705	169	6.42067	-1.52759	3.79056e-15	5.82483e-16
Achn222731	699	GF14 protein; contains IPR000308 (14-3-3 protein), IPR023409 (14-3-3 protein, conserved site), IPR023410 (14-3-3 domain)	2018	170.177	900	102.285	0.734437	3.9985e-39	2.6905e-40
Achn192991	378	Unknown protein	0.5	0.0779713	1	0.210163	-1.43049	1	1
Achn274831	495	Self-incompatibility S1 family protein; contains IPR010264 (Plant self-incompatibility S1)	63	7.50226	94	15.0859	-1.0078	3.90211e-05	1.31713e-05
Achn273061	441	Unknown protein	1	0.133665	7	1.26098	-3.23785	0.0178847	0.00944071
Achn333831	435	Unknown protein	173	23.443	90	16.4362	0.512283	0.00964692	0.00479719
Achn070551	306	60S ribosomal protein L14, putative; contains IPR002784 (Ribosomal protein L14), IPR008991 (Translation protein SH3-like domain)	833	160.465	433	112.412	0.513457	2.48749e-09	5.58352e-10
Achn233411	717	Putative expp1 protein	5	0.411062	7	0.77558	-0.915919	0.351682	0.272215
Achn188261	642	Late embryogenesis abundant hydroxyproline-rich glycoprotein; contains IPR004864 (Late embryogenesis abundant protein, LEA-14)	3	0.27545	7	0.866185	-1.65288	0.123385	0.0811806
Achn162691	1773	Pentatricopeptide repeat-containing protein, putative; contains IPR002885 (Pentatricopeptide repeat)	96	3.19168	54	2.41954	0.399583	0.140714	0.0947094
Achn264961	603	Thioredoxin protein; contains IPR005746 (Thioredoxin), IPR012336 (Thioredoxin-like fold)	221	21.6039	133	17.5219	0.302128	0.0819128	0.0512091
Achn051781	1104	Putative hexose transporter; contains IPR005828 (General substrate transporter), IPR016196 (Major facilitator superfamily domain, general substrate transporter)	943	50.35	510	36.6985	0.456268	1.34053e-08	3.18018e-09
Achn332301	486	Protein Mpv17; contains IPR007248 (Mpv17/PMP22)	31	3.75995	24	3.92304	-0.0612583	0.90051	0.874709
Achn304401	1041	Lipid transfer protein-like; contains IPR016140 (Bifunctional inhibitor/plant lipid transfer protein/seed storage helical domain), IPR016196 (Major facilitator superfamily domain, general substrate transporter)	116	6.56846	152	11.5995	-0.820439	1.00402e-05	3.16937e-06
Achn046361	1380	26S proteasome non-atpase regulatory subunit, putative; contains IPR000270 (Phox/Bem1p), IPR003035 (RWP-RK domain), IPR006746 (26S proteasome non-ATPase regulatory subunit Rpn12)	79	3.37446	32	1.84212	0.873289	0.00486286	0.00227393
Achn217511	1473	Probable peptide/nitrate transporter; contains IPR000109 (Proton-dependent oligopeptide transporter family)	146	5.84261	159	8.57515	-0.55355	0.00175836	0.000758365
Achn275181	1278	TB1-like TCP family transcription factor; contains IPR005333 (Transcription factor, TCP)	989	45.6165	723	44.9423	0.0214828	0.814309	0.758161
Achn157971	756	TCP transcription factor 21; contains IPR005333 (Transcription factor, TCP)	111	8.65481	47	4.93883	0.809335	0.00162966	0.000698861
Achn344811	1803	50S ribosomal protein L21; contains IPR001787 (Ribosomal protein L21), IPR006852 (Protein of unknown function DUF616), IPR015425 (Actin-binding FH2)	544	17.7852	401	17.6684	0.00951235	0.935082	0.919296
Achn086881	1368	Zinc finger CCHC domain-containing protein; contains IPR001878 (Zinc finger, CCHC-type)	205	8.83333	149	8.65262	0.0298195	0.878051	0.845947
Achn319991	888	At2g32980/T21L14.8	228	15.1349	124	11.0932	0.448202	0.00854001	0.00417802
Achn385761	318	Unknown protein	0.5	0.0926829	0.5	0.124908	-0.430492	1	1
Achn382341	1206	Protein FAR1-RELATED SEQUENCE 5; contains IPR007592 (Protein of unknown function DUF573)	345	16.8627	317	20.8814	-0.308379	0.0113131	0.00571098
Achn256091	192	Unknown protein	0.5	0.153506	0.5	0.206879	-0.430492	1	1
Achn316641	1188	Serine/threonine protein kinase; contains IPR011009 (Protein kinase-like domain)	58	2.87785	30	2.0061	0.520598	0.14428	0.0974913
Achn331201	435	Unknown protein	0.5	0.0677544	0.5	0.0913121	-0.430492	1	1
Achn123911	339	E3 ubiquitin-protein ligase	58	10.0852	54	12.6544	-0.327399	0.302758	0.227385
Achn053051	318	Unknown protein	3	0.556097	0.5	0.124908	2.15447	1	1
Achn199631	378	26S protease regulatory subunit 7	30	4.67828	46	9.66749	-1.04716	0.00363886	0.00165748
Achn226631	2799	RNA polymerase II C-terminal domain phosphatase-like protein; contains IPR001159 (Double-stranded RNA-binding), IPR004274 (NLI interacting factor), IPR023214 (HAD-like domain)	386	8.12907	351	9.96212	-0.293362	0.0109896	0.00553769
Achn244001	432	Serine/threonine dehydratase serine racemase; contains IPR001926 (Tryptophan synthase beta subunit-like PLP-dependent enzymes superfamily)	0.5	0.0682249	0.5	0.0919462	-0.430492	1	1
Achn361891	321	Unknown protein	2	0.367267	0.5	0.123741	1.56951	1	1
Achn277951	1722	Pentatricopeptide repeat-containing protein, putative; contains IPR002885 (Pentatricopeptide repeat), IPR011990 (Tetratricopeptide-like helical)	39	1.33502	46	2.12213	-0.668652	0.0538315	0.0319736
Achn006771	267	Unknown protein	5	1.10386	5	1.48767	-0.430492	0.711799	0.635196
Achn225011	1386	Nuclear transcription factor Y subunit C-9; contains IPR007653 (Signal peptidase 22kDa subunit), IPR009072 (Histone-fold), IPR027170 (Transcriptional activator NFYC/HAP5 subunit)	283	12.0359	292	16.7366	-0.475658	0.000189888	7.04524e-05
Achn298501	360	U6 snRNA-associated Sm-like protein LSm7; contains IPR010920 (Like-Sm (LSM) domain), IPR017132 (U6 snRNA-associated Sm-like protein LSm7)	372	60.9112	224	49.4303	0.301312	0.0216588	0.0116321
Achn369341	642	Fatty acid desaturase; contains IPR005804 (Fatty acid desaturase, type 1)	72	6.6108	107	13.2403	-1.00203	1.16727e-05	3.71349e-06
Achn130391	3084	Glycine dehydrogenase [decarboxylating] 2; contains IPR020581 (Glycine cleavage system P protein)	1859	35.5322	1687	43.4559	-0.290425	7.31139e-09	1.70264e-09
Achn103701	1233	U-box domain-containing protein; contains IPR016024 (Armadillo-type fold)	108	5.16318	167	10.7597	-1.05931	6.24503e-09	1.44562e-09
Achn380951	2466	Putative ski2-type helicase; contains IPR001650 (Helicase, C-terminal), IPR014001 (Helicase, superfamily 1/2, ATP-binding domain), IPR027417 (P-loop containing nucleoside triphosphate hydrolase)	198	4.73291	154	4.96107	-0.067922	0.731555	0.658227
Achn057231	426	Unknown protein	44	6.08835	46	8.57819	-0.494622	0.150484	0.102027
Achn065101	402	Binding protein	207	30.3529	111	21.9353	0.468579	0.0090191	0.00446452
Achn317411	534	C-4 sterol methyl oxidase 1	429	47.3557	276	41.0597	0.205817	0.0940553	0.0598788
Achn196901	426	DNA-directed RNA polymerase; contains IPR002092 (DNA-directed RNA polymerase, phage-type)	9	1.24534	6	1.11889	0.15447	0.870347	0.836496
Achn318661	729	N-acetyltransferase, putative; contains IPR016181 (Acyl-CoA N-acyltransferase)	339	27.4112	298	32.474	-0.244519	0.0533717	0.0316723
Achn172031	1467	Glycosyl transferase family 1 protein; contains IPR001296 (Glycosyl transferase, family 1)	94	3.77706	61	3.30329	0.193359	0.492781	0.406948
Achn131701	264	Unknown protein	1	0.223281	2	0.60183	-1.43049	0.489708	0.401795
Achn228671	894	Protein BREVIS RADIX; contains IPR013591 (Brevis radix-like domain)	30	1.97806	5	0.444304	2.15447	0.000512676	0.000202359
Achn098541	2025	Pathogenesis-related homeodomain protein; contains IPR013083 (Zinc finger, RING/FYVE/PHD-type)	67	1.95032	72	2.82459	-0.534328	0.0480541	0.0281837
Achn115651	483	ATP-dependent RNA helicase chl1	25	3.05105	12	1.9737	0.628402	0.266586	0.197415
Achn268271	750	Exosome complex exonuclease rrp43, putative; contains IPR015847 (Exoribonuclease, phosphorolytic domain 2), IPR020568 (Ribosomal protein S5 domain 2-type fold)	134	10.5317	103	10.91	-0.0509034	0.834562	0.785678
Achn199701	810	Zinc finger protein CONSTANS-like protein; contains IPR000315 (Zinc finger, B-box)	63	4.58471	13	1.27499	1.84635	3.74852e-06	1.12715e-06
Achn336901	894	Catalytic/ hydrolase; contains IPR006402 (HAD-superfamily hydrolase, subfamily IA, variant 3), IPR023214 (HAD-like domain)	2229	146.97	1251	111.165	0.402823	3.21269e-15	4.92518e-16
Achn373551	255	Unknown protein	36	8.32183	21	6.54224	0.347116	0.458166	0.369685
Achn257541	2181	U3 small nucleolar RNA-associated protein-like protein; contains IPR011990 (Tetratricopeptide-like helical), IPR013949 (U3 small nucleolar RNA-associated protein 6), IPR013977 (Glycine cleavage T-protein, C-terminal barrel)	113	3.05407	110	4.00668	-0.391673	0.0680024	0.0415232
Achn053451	897	Nucleotide-binding oligomerization domain-containing protein; contains IPR003590 (Leucine-rich repeat, ribonuclease inhibitor subtype)	136	8.93723	111	9.83056	-0.137445	0.536082	0.452731
Achn187071	2187	L-ascorbate peroxidase; contains IPR010255 (Haem peroxidase), IPR027329 (TPX2, C-terminal domain)	1234	33.2601	763	27.7155	0.263095	0.000146686	5.36113e-05
Achn085181	1323	Cop9 signalosome complex subunit, putative; contains IPR000717 (Proteasome component (PCI) domain), IPR011990 (Tetratricopeptide-like helical), IPR013143 (PCI/PINT associated module)	307	13.6784	385	23.1179	-0.757112	2.35641e-11	4.55356e-12
Achn377021	1590	Unknown protein	141	5.22731	217	10.842	-1.05249	3.50456e-11	6.85919e-12
Achn365871	1659	WRKY transcription factor, putative; contains IPR003657 (DNA-binding WRKY)	18	0.639562	185	8.85876	-3.79195	1.62781e-44	9.57912e-46
Achn082551	3255	SWI/SNF-related matrix-associated actin-dependent regulator of chromatin subfamily A-like protein 1; contains IPR000330 (SNF2-related), IPR001650 (Helicase, C-terminal), IPR009057 (Homeodomain-like), IPR015194 (ISWI HAND domain), IPR027417 (P-loop containing nucleoside triphosphate hydrolase)	1752	31.7278	2227	54.3522	-0.776591	1.59647e-63	6.69945e-65
Achn150711	933	Acyl-protein thioesterase 1,2, putative; contains IPR003140 (Phospholipase/carboxylesterase/thioesterase)	378	23.8818	190	16.1778	0.561895	1.79059e-05	5.79997e-06
Achn011491	1251	Pentatricopeptide repeat-containing protein-like protein	148	6.97366	188	11.9385	-0.775628	2.67755e-06	7.92603e-07
Achn372941	435	Transferase; contains IPR003480 (Transferase), IPR023213 (Chloramphenicol acetyltransferase-like domain)	343	46.4795	150	27.3936	0.762754	5.96518e-08	1.49815e-08
Achn315531	2445	COBRA protein; contains IPR006918 (Glycosyl-phosphatidyl inositol-anchored, plant), IPR017946 (PLC-like phosphodiesterase, TIM beta/alpha-barrel domain)	1326	31.9684	1796	58.3546	-0.868199	4.78946e-62	2.05478e-63
Achn111881	1800	FYVE zinc finger containing protein; contains IPR011990 (Tetratricopeptide-like helical)	510	16.7015	435	19.1984	-0.20101	0.0531748	0.0315474
Achn057901	678	Unknown protein	3	0.260824	5	0.585852	-1.16746	0.336586	0.257485
Achn304021	582	60S ribosomal protein L10-like protein; contains IPR001197 (Ribosomal protein L10e), IPR016180 (Ribosomal protein L10e/L16)	26	2.63334	15	2.04746	0.363057	0.512624	0.426515
Achn175621	633	Malignant T cell-amplified sequence 1-A; contains IPR006501 (Pectinesterase inhibitor), IPR015947 (PUA-like domain), IPR016437 (Translation-associated RNA-binding, predicted)	435	40.5081	185	23.2175	0.802998	1.29409e-10	2.63226e-11
Achn238921	1752	Probable peptide/nitrate transporter; contains IPR000109 (Proton-dependent oligopeptide transporter family), IPR016196 (Major facilitator superfamily domain, general substrate transporter)	556	18.7067	444	20.1324	-0.105967	0.321894	0.244362
Achn014291	957	Transcription factor, putative	34	2.09423	19	1.57721	0.409043	0.3917	0.30946
Achn195161	156	Unknown protein	3	1.13358	12	6.11089	-2.43049	0.00696112	0.00334419
Achn184151	1686	Pg1, putative, expressed; contains IPR009836 (Protein of unknown function DUF1399)	99	3.46126	245	11.544	-1.73777	1.17547e-25	1.15299e-26
Achn154121	741	Unknown protein	65	5.17073	55	5.89647	-0.189484	0.55173	0.470219
Achn351151	1581	Exocyst complex component 7; contains IPR004140 (Exocyst complex protein Exo70), IPR016159 (Cullin repeat-like-containing domain)	38	1.4168	24	1.20594	0.232473	0.609872	0.528932
Achn354141	354	SWIb domain-containing protein; contains IPR003121 (SWIB/MDM2 domain)	40	6.6606	98	21.9923	-1.72327	9.00737e-11	1.81227e-11	down
Achn152891	1035	Ring finger protein, putative; contains IPR013083 (Zinc finger, RING/FYVE/PHD-type)	128	7.28998	56	4.29829	0.762153	0.00129542	0.000547647
Achn023291	1218	Phosphatase DCR2, putative; contains IPR011230 (Phosphoesterase At2g46880)	246	11.9054	161	10.5009	0.181106	0.279501	0.20796
Achn355141	933	Dof zinc finger protein; contains IPR003851 (Zinc finger, Dof-type)	969	61.2208	518	44.1058	0.473053	2.42683e-09	5.44003e-10
Achn368191	387	Unknown protein	0.5	0.076158	2	0.410551	-2.43049	1	1
Achn358781	306	Pentapeptide repeat protein (Precursor); contains IPR001646 (Pentapeptide repeat)	8	1.54108	5	1.29806	0.24758	0.814662	0.758945
Achn162561	1323	Reticuline oxidase; contains IPR012951 (Berberine/berberine-like), IPR016166 (FAD-binding, type 2)	2	0.0891101	5	0.300233	-1.75242	0.179451	0.124568
Achn266061	1818	Calcium-dependent protein kinase 6; contains IPR011009 (Protein kinase-like domain), IPR011992 (EF-hand-like domain)	1751	56.7739	938	40.988	0.470027	7.41301e-16	1.10056e-16
Achn077961	213	Unknown protein	6	1.66046	3	1.11889	0.569508	0.64273	0.563167
Achn211161	1725	ATPase family AAA domain-containing protein; contains IPR003960 (ATPase, AAA-type, conserved site), IPR021911 (ATPase family AAA domain-containing protein 3, domain of unknown function DUF3523), IPR027417 (P-loop containing nucleoside triphosphate hydrolase)	133	4.54485	90	4.14478	0.132937	0.574571	0.493145
Achn252661	957	Protein LURP-one-related 15; contains IPR025659 (Tubby C-terminal-like domain)	8	0.492759	25	2.07527	-2.07435	0.000315919	0.000120721
Achn183171	750	Homeobox-leucine zipper-like protein; contains IPR003106 (Leucine zipper, homeobox-associated), IPR009057 (Homeodomain-like)	53	4.16554	51	5.40202	-0.374997	0.2507	0.182654
Achn226951	696	Glucose-induced degradation protein 8 homolog; contains IPR006594 (LisH dimerisation motif), IPR006595 (CTLH, C-terminal LisH motif), IPR013144 (CRA domain), IPR024964 (CTLH/CRA C-terminal to LisH motif domain)	266	22.5283	339	38.6935	-0.780351	1.30269e-10	2.65134e-11
Achn039181	426	Calmodulin-like protein; contains IPR011992 (EF-hand-like domain)	0.5	0.0691858	0.5	0.0932412	-0.430492	1	1
Achn275471	819	Probable membrane-associated kinase regulator 6	64	4.6063	18	1.74597	1.39958	0.000159231	5.85315e-05
Achn178791	513	5'-methylthioadenosine/S-adenosylhomocysteine nucleosidase; contains IPR018017 (Nucleoside phosphorylase)	976	112.147	435	67.3627	0.735374	1.76975e-19	2.20978e-20
Achn270041	801	F-box family protein; contains IPR001810 (F-box domain, cyclin-like)	1	0.0735909	0.5	0.049589	0.569508	1	1
Achn328481	1203	Putative S-acyltransferase; contains IPR001594 (Zinc finger, DHHC-type, palmitoyltransferase)	12	0.587993	15	0.990543	-0.75242	0.241082	0.174367
Achn273701	564	Bidirectional sugar transporter N3; contains IPR004316 (SWEET sugar transporter)	1	0.104515	495	69.7226	-9.38178	7.60447e-104	1.86592e-105	down
Achn157841	489	AT4g25670/L73G19_50	155	18.6844	124	20.1447	-0.108564	0.609668	0.528691
Achn274251	1317	Protein SCARECROW; contains IPR005202 (Transcription factor GRAS)	17	0.760886	4	0.24128	1.65697	0.0339327	0.0190222
Achn137911	219	Unknown protein	48	12.9197	25	9.06867	0.510614	0.197191	0.138559
Achn111481	345	Translation factor Sui1-like protein; contains IPR005874 (Eukaryotic translation initiation factor SUI1)	4	0.683435	6	1.38159	-1.01545	0.347864	0.267981
Achn062521	2076	SET and MYND domain-containing protein; contains IPR001214 (SET domain), IPR011990 (Tetratricopeptide-like helical)	190	5.39489	320	12.2453	-1.18256	4.38821e-19	5.58152e-20
Achn141201	330	Emb|CAB82975.1	116	20.7205	171	41.1652	-0.990364	2.83752e-08	6.92769e-09
Achn198521	732	COP1-interacting protein-related protein	107	8.61647	76	8.24803	0.0630474	0.818424	0.767935
Achn356261	555	Methyltransferase, putative, expressed; contains IPR004159 (Putative S-adenosyl-L-methionine-dependent methyltransferase)	16	1.69935	25	3.57845	-1.07435	0.0320491	0.0178853
Achn075911	1242	Putative citrate efflux MATE transporter; contains IPR002528 (Multi antimicrobial extrusion protein)	682	32.3683	488	31.2137	0.0523985	0.615729	0.535065
Achn106441	480	Proteasome-associated ATPase; contains IPR025653 (Peroxisome biogenesis factor 1), IPR027417 (P-loop containing nucleoside triphosphate hydrolase)	43	5.28061	25	4.13758	0.351917	0.404197	0.320642
Achn213301	735	Zinc finger protein, putative; contains IPR001841 (Zinc finger, RING-type), IPR002867 (Zinc finger, C6HC-type), IPR018957 (Zinc finger, C3HC4 RING-type)	69	5.53373	26	2.81018	0.977593	0.0037504	0.00171453
Achn104901	861	Protein phosphatase 2c, putative; contains IPR001932 (Protein phosphatase 2C (PP2C)-like), IPR015655 (Protein phosphatase 2C)	143	9.79015	86	7.93493	0.303115	0.168466	0.115671
Achn346621	2304	C2 domain-containing protein; contains IPR008973 (C2 calcium/lipid-binding domain, CaLB), IPR013583 (Phosphoribosyltransferase C-terminal)	612	15.6576	1441	49.6854	-1.66596	5.54305e-138	1.03643e-139	down
Achn013621	630	Pm27 protein; contains IPR012866 (Protein of unknown function DUF1644)	205	19.1809	217	27.3632	-0.512563	0.00060861	0.000243705
Achn124631	300	Unknown protein	4	0.785951	2	0.52961	0.569508	0.712235	0.636889
Achn303381	774	Unknown protein	10	0.76158	10	1.02638	-0.430492	0.583626	0.502259
Achn142681	495	Copper binding protein 2; contains IPR008972 (Cupredoxin)	2138	254.6	863	138.501	0.878337	5.51813e-56	2.61782e-57
Achn220031	2046	Acyl-CoA binding protein 4, acyl-CoA-binding domain 4; contains IPR011043 (Galactose oxidase/kelch, beta-propeller), IPR014352 (FERM/acyl-CoA-binding protein, 3-helical bundle), IPR015916 (Galactose oxidase, beta-propeller)	515	14.8374	565	21.9377	-0.56417	4.99184e-10	1.06068e-10
Achn334261	4467	Lysosomal alpha-mannosidase; contains IPR011013 (Galactose mutarotase-like domain), IPR011330 (Glycoside hydrolase/deacetylase, beta/alpha-barrel), IPR013780 (Glycosyl hydrolase, family 13, all-beta), IPR015341 (Glycoside hydrolase, family 38, central domain)	2844	37.5293	2018	35.8883	0.0645032	0.173662	0.119675
Achn290661	2712	Receptor protein kinase, putative; contains IPR001611 (Leucine-rich repeat), IPR003591 (Leucine-rich repeat, typical subtype), IPR011009 (Protein kinase-like domain), IPR013210 (Leucine-rich repeat-containing N-terminal, type 2), IPR013320 (Concanavalin A-like lectin/glucanase, subgroup)	3	0.0652061	16	0.468682	-2.84553	0.00056172	0.000223017
Achn065951	486	Mitochondrial glycoprotein family protein; contains IPR003428 (Mitochondrial glycoprotein)	8	0.970309	7	1.14422	-0.237847	0.806022	0.748458
Achn385281	351	GTP-binding protein TypA; contains IPR006298 (GTP-binding protein TypA)	41	6.88547	47	10.6375	-0.627529	0.0664601	0.0404477
Achn145701	300	Unknown protein	1	0.196488	0.5	0.132403	0.569508	1	1
Achn073501	525	Unknown protein	110	12.3507	101	15.283	-0.307344	0.173972	0.11991
Achn243911	213	Unknown protein	3	0.83023	18	6.71337	-3.01545	0.000152966	5.60755e-05
Achn094031	675	50S ribosomal protein L23; contains IPR013025 (Ribosomal protein L25/L23)	577	50.3882	245	28.8343	0.805298	8.43899e-14	1.40378e-14
Achn259661	1221	BTB/POZ domain containing protein, expressed; contains IPR008974 (TRAF-like), IPR011333 (BTB/POZ fold)	742	35.8216	380	24.7238	0.534928	5.36773e-09	1.23751e-09
Achn030771	1920	Translation initiation factor-related; contains IPR010433 (Plant specific eukaryotic initiation factor 4B)	1147	35.2143	579	23.9566	0.555738	3.27009e-14	5.31691e-15
Achn333741	528	Metal transporter protein; contains IPR004813 (Oligopeptide transporter, OPT superfamily)	17	1.89789	33	4.9651	-1.38742	0.00200945	0.000875077
Achn226301	2649	Polyphosphoinositide phosphatase; contains IPR002013 (Synaptojanin, N-terminal)	301	6.69794	528	15.8343	-1.24127	3.30727e-33	2.58862e-34
Achn277461	585	Unknown protein	0.5	0.0503815	19	2.58015	-5.67842	3.00478e-06	8.95379e-07
Achn155131	756	Syntaxin; contains IPR010989 (t-SNARE)	353	27.5239	265	27.8466	-0.0168162	0.909548	0.884753
Achn194221	729	Fasciclin-like arabinogalactan protein; contains IPR000782 (FAS1 domain)	4	0.323436	14	1.52563	-2.23785	0.00541396	0.00255169
Achn094731	2664	Pentatricopeptide repeat-containing protein; contains IPR002885 (Pentatricopeptide repeat), IPR011990 (Tetratricopeptide-like helical)	116	2.56673	69	2.05761	0.318964	0.195185	0.137035
Achn154711	210	Unknown protein	5	1.40348	0.5	0.189146	2.89144	0.112588	0.0731469
Achn017621	1236	Purple acid phosphatase 21; contains IPR004843 (Metallophosphoesterase domain), IPR025733 (Iron/zinc purple acid phosphatase-like C-terminal domain)	82	3.91068	26	1.6711	1.22662	0.0001113	3.99173e-05
Achn160131	2409	Sister chromatid cohesion protein PDS5-like protein; contains IPR016024 (Armadillo-type fold)	2203	53.9056	2086	68.79	-0.351762	6.36644e-15	9.94685e-16
Achn273461	3024	Beta-glucosidase-like protein; contains IPR001360 (Glycoside hydrolase, family 1), IPR017853 (Glycoside hydrolase, superfamily)	23	0.448335	63	1.65503	-1.88421	4.07115e-08	1.00738e-08
Achn387711	1602	Phospho-2-dehydro-3-deoxyheptonate aldolase 1; contains IPR002480 (DAHP synthetase, class II)	1152	42.3884	772	38.2827	0.146976	0.0448844	0.0261102
Achn205111	1509	Cleft lip and palate transmembrane protein, putative; contains IPR008429 (Cleft lip and palate transmembrane 1)	286	11.1721	276	14.5301	-0.379145	0.0037932	0.00173513
Achn000111	1233	U-box domain-containing protein; contains IPR013083 (Zinc finger, RING/FYVE/PHD-type), IPR016024 (Armadillo-type fold)	297	14.1987	110	7.08724	1.00247	1.50882e-10	3.08502e-11
Achn274561	1380	DNA-binding storekeeper protein-related transcriptional regulator; contains IPR007592 (Protein of unknown function DUF573)	513	21.9126	369	21.242	0.0448459	0.719045	0.644773
Achn214271	903	Myosin-like protein	453	29.5711	280	24.633	0.263592	0.0259827	0.0142177
Achn176841	810	Putative uncharacterized protein (Precursor); contains IPR010634 (Protein of unknown function DUF1223), IPR012336 (Thioredoxin-like fold)	185	13.463	109	10.6903	0.332705	0.0811512	0.0506986
Achn113891	1482	Cytochrome P450, putative; contains IPR001128 (Cytochrome P450)	4	0.159099	46	2.4658	-3.95405	3.88482e-12	7.10626e-13
Achn068831	2694	Ribonucleases P/MRP protein subunit POP1 containing protein, expressed; contains IPR009723 (Ribonuclease P/MRP, subunit POP1), IPR012590 (POPLD)	214	4.68245	165	4.86557	-0.0553473	0.77644	0.708455
Achn133431	447	Peroxisomal membrane protein, putative; contains IPR007248 (Mpv17/PMP22)	86	11.3409	67	11.9073	-0.0703165	0.817641	0.762698
Achn121271	150	Unknown protein	4	1.5719	10	5.2961	-1.75242	0.0506061	0.0298512
Achn263701	1491	Putative nuclease HARBI1; contains IPR026103 (Harbinger transposase-derived nuclease)	162	6.40463	37	1.97139	1.6999	9.54074e-13	1.68346e-13
Achn154491	1062	Lectin receptor kinase; contains IPR008985 (Concanavalin A-like lectin/glucanases superfamily)	505	28.03	180	13.4647	1.05779	1.07915e-18	1.39824e-19	up
Achn114301	336	Unknown protein	3	0.526306	1	0.236433	1.15447	0.536588	0.453961
Achn364591	894	Stress-induced-phosphoprotein; contains IPR011990 (Tetratricopeptide-like helical)	80	5.27484	77	6.84228	-0.375351	0.149372	0.101235
Achn186541	882	WEB family protein	21	1.40348	35	3.15244	-1.16746	0.00576871	0.00273609
Achn112861	831	Pectinesterase inhibitor	5	0.354671	6	0.573585	-0.693526	0.509856	0.423741
Achn028921	444	Early nodulin-like protein; contains IPR008972 (Cupredoxin)	0.5	0.066381	26	4.65198	-6.13093	3.88801e-08	9.6024e-09
Achn199121	2097	BY-2 kinesin-like protein 10; contains IPR001752 (Kinesin, motor domain), IPR027417 (P-loop containing nucleoside triphosphate hydrolase)	668	18.7774	493	18.6765	0.0077684	0.94136	0.926921
Achn308151	1068	Zinc finger protein 385B; contains IPR003604 (Zinc finger, U1-type)	123	6.78876	139	10.3393	-0.606919	0.0014684	0.000625221
Achn388621	1341	Putative disease resistance protein	30	1.31871	30	1.77722	-0.430492	0.322836	0.245194
Achn096881	228	Unknown protein	7	1.80975	8	2.78742	-0.623137	0.490851	0.400833
Achn068891	873	AT5G28150-like protein; contains IPR008586 (Protein of unknown function DUF868, plant)	0.5	0.0337608	0.5	0.0454992	-0.430492	1	1
Achn152261	489	Aconitate hydratase 3	14	1.68762	8	1.29966	0.376863	0.626241	0.545687
Achn254151	1410	Receptor-like protein kinase; contains IPR001611 (Leucine-rich repeat), IPR011009 (Protein kinase-like domain), IPR013210 (Leucine-rich repeat-containing N-terminal, type 2)	1	0.0418059	6	0.338049	-3.01545	0.0354189	0.0200187
Achn253721	3132	RNA recognition motif (RRM)-containing protein; contains IPR000571 (Zinc finger, CCCH-type), IPR012677 (Nucleotide-binding, alpha-beta plait), IPR013783 (Immunoglobulin-like fold), IPR014756 (Immunoglobulin E-set)	633	11.9135	585	14.8382	-0.316723	0.000308827	0.000117749
Achn023531	1089	Pentatricopeptide repeat-containing protein, putative; contains IPR002885 (Pentatricopeptide repeat), IPR011990 (Tetratricopeptide-like helical)	4	0.216515	3	0.218847	-0.0154546	0.990712	0.988689
Achn033921	522	Universal stress protein family protein; contains IPR014729 (Rossmann-like alpha/beta/alpha sandwich fold)	10	1.12924	34	5.17435	-2.19603	1.06058e-05	3.35867e-06
Achn304741	258	Glycine-rich protein	0.5	0.114237	2	0.615826	-2.43049	1	1
Achn201441	906	GATA transcription factor; contains IPR016679 (Transcription factor, GATA, plant)	468	30.4491	183	16.0461	0.924173	4.03187e-14	6.59454e-15
Achn184161	1383	Pectinesterase; contains IPR006501 (Pectinesterase inhibitor), IPR011050 (Pectin lyase fold/virulence factor)	157	6.69166	37	2.12533	1.65468	5.85481e-12	1.08214e-12
Achn201601	1344	Guanine nucleotide-binding protein subunit beta-like protein; contains IPR015943 (WD40/YVTN repeat-like-containing domain), IPR020472 (G-protein beta WD-40 repeat)	13	0.570165	41	2.42344	-2.0876	2.59358e-06	7.66688e-07
Achn375881	228	Unknown protein	0.5	0.129268	3	1.04528	-3.01545	1	1
Achn097921	456	Ethylene-responsive transcription factor SHINE	0.5	0.0646341	0.5	0.0871069	-0.430492	1	1
Achn075941	1080	Unknown protein	183	9.98812	123	9.04751	0.142693	0.478562	0.389009
Achn240401	255	Unknown protein	2	0.462324	1	0.311535	0.569508	0.800082	0.738537
Achn188771	648	Late embryogenesis abundant hydroxyproline-rich glycoprotein; contains IPR004864 (Late embryogenesis abundant protein, LEA-14)	2	0.181933	4	0.49038	-1.43049	0.312147	0.235739
Achn025181	438	Sugar transporter ERD6-like protein	5	0.672903	8	1.45099	-1.10856	0.235038	0.169434
Achn251471	561	Unknown protein	3	0.315221	8	1.13286	-1.84553	0.071536	0.044091
Achn059211	663	FAR1-related protein; contains IPR018289 (MULE transposase domain)	0.5	0.0444542	2	0.239643	-2.43049	1	1
Achn147541	231	Unknown protein	0.5	0.127589	0.5	0.171951	-0.430492	1	1
Achn250651	483	Pectin acetylesterase; contains IPR004963 (Pectinacetylesterase)	40	4.88168	53	8.71719	-0.836484	0.0102922	0.00515092
Achn283621	1104	Unknown protein	5	0.266967	16	1.15133	-2.10856	0.00409302	0.00188373
Achn338611	1158	Receptor-like-kinase; contains IPR011009 (Protein kinase-like domain), IPR013320 (Concanavalin A-like lectin/glucanase, subgroup)	244	12.4205	188	12.8972	-0.0543436	0.764224	0.695078
Achn109531	339	Unknown protein	3	0.521649	6	1.40604	-1.43049	0.207256	0.14645
Achn152471	633	Protein SCO1 homolog, mitochondrial; contains IPR003782 (Copper chaperone SCO1/SenC), IPR012336 (Thioredoxin-like fold)	49	4.56298	70	8.785	-0.945065	0.000887987	0.000364483
Achn341511	432	Unknown protein	343	46.8023	119	21.8832	1.09675	9.29349e-14	1.55182e-14	up
Achn271401	405	Unknown protein	10	1.45546	6	1.17691	0.306474	0.744516	0.674203
Achn070101	933	ADP-ribosylation factor; contains IPR006689 (Small GTPase superfamily, ARF/SAR type), IPR008906 (HAT dimerisation), IPR012337 (Ribonuclease H-like domain), IPR025525 (Domain of unknown function DUF4413), IPR027417 (P-loop containing nucleoside triphosphate hydrolase)	13	0.821331	34	2.89498	-1.81752	0.000111584	4.00379e-05
Achn043311	2193	Class III homeobox-leucine zipper protein; contains IPR002913 (START domain), IPR009057 (Homeodomain-like), IPR013978 (MEKHLA), IPR023393 (START-like domain)	332	8.92393	692	25.0677	-1.49008	7.69929e-57	3.60832e-58	down
Achn388791	579	Mutant gag-pol polyprotein; contains IPR005162 (Retrotransposon gag protein)	0.5	0.0509035	4	0.548819	-3.43049	1	1
Achn371761	1851	Probable peptide/nitrate transporter; contains IPR000109 (Proton-dependent oligopeptide transporter family), IPR016196 (Major facilitator superfamily domain, general substrate transporter)	64	2.03812	21	0.901281	1.17719	0.00106536	0.000443248
Achn369181	327	Unknown protein	3	0.540792	9	2.18646	-2.01545	0.040881	0.0235562
Achn379431	1614	ATPase GET3; contains IPR016300 (Arsenical pump ATPase, ArsA/GET3), IPR025723 (Anion-transporting ATPase-like domain), IPR027417 (P-loop containing nucleoside triphosphate hydrolase)	270	9.86091	269	13.2403	-0.425139	0.00137234	0.000582162
Achn108301	1170	CRAL/TRIO domain containing protein, expressed; contains IPR001251 (CRAL-TRIO domain)	244	12.2931	188	12.765	-0.0543436	0.764224	0.695078
Achn199541	1536	Transmembrane protein 87A; contains IPR009637 (Transmembrane receptor, eukaryota)	452	17.3462	360	18.6191	-0.102166	0.394398	0.31186
Achn379391	186	Unknown protein	90	28.5224	46	19.6468	0.537799	0.0560419	0.0334926
Achn287751	1872	Serine/threonine-protein kinase 24; contains IPR011009 (Protein kinase-like domain)	60	1.8893	40	1.69747	0.15447	0.672491	0.594127
Achn256811	228	Unknown protein	0.5	0.129268	1	0.348428	-1.43049	1	1
Achn091411	417	Unknown protein	8	1.13086	14	2.6671	-1.23785	0.0760314	0.0471803
Achn209361	1035	Thioredoxin protein; contains IPR005746 (Thioredoxin), IPR012336 (Thioredoxin-like fold)	250	14.2382	147	11.283	0.33562	0.0384748	0.0220067
Achn015661	429	Tubby-like F-box protein; contains IPR025659 (Tubby C-terminal-like domain)	0.5	0.068702	0.5	0.0925892	-0.430492	1	1
Achn187931	204	Unknown protein	7	2.02267	6	2.33652	-0.2081	0.841473	0.794018
Achn055161	624	Zinc finger family protein; contains IPR011016 (Zinc finger, RING-CH-type), IPR013083 (Zinc finger, RING/FYVE/PHD-type)	382	36.0857	228	29.0267	0.314047	0.0151241	0.00783754
Achn114131	996	Ribonucleoside-diphosphate reductase small chain, putative; contains IPR000358 (Ribonucleotide reductase small subunit), IPR009078 (Ferritin-like superfamily)	838	49.5954	200	15.9521	1.63646	1.58592e-58	7.21178e-60	up
Achn068761	1119	Ras-GTPase-activating protein-binding protein, putative; contains IPR012677 (Nucleotide-binding, alpha-beta plait)	8	0.421421	6	0.42596	-0.0154546	0.987545	0.984005
Achn158761	306	RING-H2 finger protein ATL3I; contains IPR007667 (Hypoxia induced protein, domain)	328	63.1843	231	59.9706	0.0753109	0.618543	0.538015
Achn303301	1992	CBL-interacting protein kinase 16; contains IPR020636 (Calcium/calmodulin-dependent/calcium-dependent protein kinase)	2821	83.4777	1107	44.1475	0.919059	2.27247e-79	7.56987e-81
Achn047501	708	Unknown protein	0.5	0.0416287	0.5	0.0561028	-0.430492	1	1
Achn149851	516	Zinc finger A20 and AN1 domain-containing stress-associated protein; contains IPR000058 (Zinc finger, AN1-type), IPR002653 (Zinc finger, A20-type)	448	51.1782	117	18.0129	1.5065	3.05023e-28	2.75842e-29	up
Achn099051	1881	Pullulanase, putative	15	0.470066	194	8.19333	-4.12351	4.15494e-49	2.21374e-50
Achn156101	855	Esterase/lipase/thioesterase	161	11.0998	284	26.3876	-1.24932	1.66892e-18	2.17779e-19	down
Achn049271	270	Unknown protein	126	27.5083	77	22.6555	0.280001	0.236699	0.17081
Achn019971	1395	Cyclin B; contains IPR011992 (EF-hand-like domain), IPR013763 (Cyclin-like)	325	13.733	197	11.2186	0.291752	0.0387562	0.0221782
Achn195141	1719	DNA methyltransferase 1-associated protein, putative; contains IPR009057 (Homeodomain-like), IPR027109 (SWR1-complex protein 4/DNA methyltransferase 1-associated protein 1)	334	11.4532	303	14.0028	-0.289962	0.0202495	0.0108048
Achn235851	168	Unknown protein	0.5	0.175435	0.5	0.236433	-0.430492	1	1
Achn357761	159	Unknown protein	0.5	0.185366	0.5	0.249816	-0.430492	1	1
Achn030301	546	Ankyrin repeat-containing protein, putative; contains IPR026961 (PGG domain)	14	1.51144	0.5	0.0727487	4.37686	0.00108089	0.000450171
Achn252461	180	Unknown protein	0.5	0.16374	0.5	0.220671	-0.430492	1	1
Achn332151	672	Zinc-finger protein; contains IPR015880 (Zinc finger, C2H2-like)	157	13.7717	38	4.49223	1.6162	1.34667e-11	2.54854e-12
Achn234971	255	Protein transport protein Sec61 subunit beta, putative; contains IPR005609 (Preprotein translocase Sec, Sec61-beta subunit)	1287	297.505	647	201.563	0.561682	4.1778e-16	6.13298e-17
Achn359471	729	Single-stranded DNA-binding protein	74	5.98358	85	9.26273	-0.63043	0.0112114	0.00565641
Achn174691	1986	Chaperone protein dnaJ; contains IPR001623 (DnaJ domain), IPR024593 (Domain of unknown function DUF3444)	28	0.831066	56	2.24004	-1.43049	2.75227e-05	9.14314e-06
Achn380161	2214	ATP-dependent RNA helicase; contains IPR001650 (Helicase, C-terminal), IPR014001 (Helicase, superfamily 1/2, ATP-binding domain), IPR014014 (RNA helicase, DEAD-box type, Q motif), IPR027417 (P-loop containing nucleoside triphosphate hydrolase)	525	13.9778	247	8.86272	0.657314	3.46043e-09	7.8627e-10
Achn170951	1029	2-succinyl-6-hydroxy-2, 4-cyclohexadiene-1-carboxylate synthase	11	0.630135	8	0.617621	0.0289396	0.972482	0.965156
Achn232631	423	Unknown protein	5	0.696765	0.5	0.0939025	2.89144	0.112588	0.0731469
Achn385391	486	Golden 2-like 1 transcription factor	59	7.15603	70	11.4422	-0.677132	0.0144461	0.00746518
Achn340791	510	5'-methylthioadenosine/S-adenosylhomocysteine nucleosidase; contains IPR018017 (Nucleoside phosphorylase)	340	39.2975	207	32.2439	0.285412	0.0383893	0.0219538
Achn093911	2130	Aspartate aminotransferase, putative; contains IPR002100 (Transcription factor, MADS-box), IPR015424 (Pyridoxal phosphate-dependent transferase)	2019	55.8745	1359	50.6859	0.140603	0.00964255	0.00479473
Achn172811	885	RNA-binding protein; contains IPR012677 (Nucleotide-binding, alpha-beta plait)	598	39.8304	549	49.2807	-0.307153	0.000716771	0.000290443
Achn108731	909	MLO-like protein; contains IPR004326 (Mlo-related protein)	2	0.129695	6	0.524367	-2.01545	0.100579	0.0644887
Achn051411	666	Dynein light chain; contains IPR001372 (Dynein light chain, type 1/2)	94	8.31975	23	2.74348	1.60053	2.78914e-07	7.49183e-08
Achn368001	1782	Choline/ethanolamine kinase, putative; contains IPR000834 (Peptidase M14, carboxypeptidase A), IPR011009 (Protein kinase-like domain), IPR026712 (Choline/Ethanolamine kinase)	333	11.0152	313	13.9535	-0.341133	0.00535323	0.00251983
Achn074001	288	Unknown protein	0.5	0.102337	0.5	0.137919	-0.430492	1	1
Achn318181	3798	ATP-dependent RNA helicase, putative; contains IPR001650 (Helicase, C-terminal), IPR007502 (Helicase-associated domain), IPR011709 (Domain of unknown function DUF1605), IPR014001 (Helicase, superfamily 1/2, ATP-binding domain), IPR027417 (P-loop containing nucleoside triphosphate hydrolase)	1059	16.4361	917	19.1806	-0.222783	0.00133901	0.00056701
Achn379651	231	Unknown protein	0.5	0.127589	0.5	0.171951	-0.430492	1	1
Achn014401	885	Sugar transporter ERD6-like protein; contains IPR005828 (General substrate transporter), IPR016196 (Major facilitator superfamily domain, general substrate transporter)	486	32.3705	366	32.8538	-0.0213794	0.871666	0.828679
Achn358281	537	Rho GDP-dissociation inhibitor, putative; contains IPR000406 (RHO protein GDP dissociation inhibitor), IPR014756 (Immunoglobulin E-set)	4	0.439079	18	2.66284	-2.60042	0.000481279	0.000188976
Achn257931	153	Unknown protein	0.5	0.192635	0.5	0.259613	-0.430492	1	1
Achn302231	1140	Rop guanine nucleotide exchange factor, putative; contains IPR005512 (Plant specific Rop nucleotide exchanger, PRONE)	20	1.03415	32	2.22994	-1.10856	0.0118412	0.0059951
Achn008071	1452	Methionine--tRNA ligase; contains IPR014729 (Rossmann-like alpha/beta/alpha sandwich fold), IPR015413 (Methionyl/Leucyl tRNA synthetase)	222	9.01245	217	11.8725	-0.397627	0.00761539	0.0036918
Achn350241	426	Putative uncharacterized protein OSJNBb0050N02.8; contains IPR015880 (Zinc finger, C2H2-like)	3	0.415115	8	1.49186	-1.84553	0.071536	0.044091
Achn111201	2958	Hexose transporter 1; contains IPR005828 (General substrate transporter), IPR009057 (Homeodomain-like), IPR016196 (Major facilitator superfamily domain, general substrate transporter)	3644	72.6167	1583	42.5138	0.77237	3.1561e-76	1.10576e-77
Achn068161	1602	Mannan synthase	726	26.7135	1070	53.0602	-0.990061	2.59217e-46	1.46737e-47
Achn213061	2415	Unknown protein	92	2.24557	431	14.1778	-2.65847	7.07932e-75	2.51884e-76
Achn067991	471	Calpain-B; contains IPR011992 (EF-hand-like domain)	6	0.750908	3	0.505997	0.569508	0.64273	0.563167
Achn173351	243	mRNA, clone: RTFL01-09-C22	52	12.614	31	10.1345	0.315751	0.408107	0.324101
Achn151861	1068	Kelch-like protein; contains IPR015915 (Kelch-type beta propeller)	4	0.220773	12	0.892601	-2.01545	0.0170681	0.00893374
Achn027601	876	Fumarylacetoacetase; contains IPR005959 (Fumarylacetoacetase), IPR011234 (Fumarylacetoacetase, C-terminal-related)	788	53.0248	252	22.853	1.21428	1.87271e-35	1.3791e-36	up
Achn046211	402	Alba DNA/RNA-binding protein	65	9.53112	42	8.29986	0.199558	0.558702	0.477125
Achn125531	1143	Zinc binding dehydrogenase, putative	397	20.4739	264	18.3487	0.158109	0.224979	0.160886
Achn115011	1194	Protein Brevis radix-like 2; contains IPR013591 (Brevis radix-like domain)	169	8.34332	78	5.18965	0.684985	0.00073361	0.000297577
Achn149461	189	Unknown protein	0.5	0.155943	0.5	0.210163	-0.430492	1	1
Achn377351	2229	Receptor-like protein kinase; contains IPR011009 (Protein kinase-like domain), IPR021720 (Malectin)	528	13.9631	539	19.21	-0.460239	5.82849e-07	1.61266e-07
Achn162131	720	Hippocampus abundant transcript 1 protein, putative; contains IPR016196 (Major facilitator superfamily domain, general substrate transporter)	143	11.7074	274	30.2319	-1.36865	1.92023e-20	2.30065e-21	down
Achn382351	216	Unknown protein	124	33.8395	99	36.4107	-0.105652	0.662038	0.58362
Achn140891	657	Peptidyl-prolyl cis-trans isomerase; contains IPR002130 (Cyclophilin-like peptidyl-prolyl cis-trans isomerase domain)	333	29.8769	184	22.2485	0.425324	0.00221569	0.000973573
Achn046371	1926	RWP-RK domain-containing protein; contains IPR000270 (Phox/Bem1p), IPR003035 (RWP-RK domain)	60	1.83633	79	3.2585	-0.827382	0.00166505	0.000715601
Achn359111	3222	FACT complex subunit SPT16, putative; contains IPR000994 (Peptidase M24, structural domain), IPR013719 (Domain of unknown function DUF1747), IPR013953 (FACT complex subunit Spt16p/Cdc68p)	552	10.0988	329	8.11181	0.316089	0.00290017	0.00129987
Achn202951	621	Gb|AAC98056.1	94	8.92263	100	12.7925	-0.519759	0.0217025	0.0116576
Achn291821	1119	Putative transcription initiation factor tfiid subunit 3; contains IPR006565 (Bromodomain transcription factor), IPR009072 (Histone-fold), IPR019473 (Transcription factor TFIID, subunit 8, C-terminal)	163	8.58646	84	5.96344	0.525919	0.0101095	0.00504957
Achn081471	1572	2-succinylbenzoate-CoA ligase; contains IPR000873 (AMP-dependent synthetase/ligase), IPR025110 (Domain of unknown function DUF4009)	1871	70.1581	1328	67.1109	0.0640624	0.28198	0.209984
Achn128721	2466	Receptor-like protein kinase; contains IPR001611 (Leucine-rich repeat), IPR003591 (Leucine-rich repeat, typical subtype), IPR011009 (Protein kinase-like domain)	46	1.09957	46	1.48188	-0.430492	0.21167	0.150148
Achn233211	2946	SWI/SNF complex subunit SMARCC1; contains IPR000433 (Zinc finger, ZZ-type), IPR009057 (Homeodomain-like), IPR011991 (Winged helix-turn-helix DNA-binding domain)	609	12.1854	910	24.539	-1.00992	8.06694e-41	5.19621e-42	down
Achn093961	1308	Inositol-1, 4, 5-trisphosphate 5-phosphatase-like protein; contains IPR005135 (Endonuclease/exonuclease/phosphatase)	9	0.405594	61	3.70484	-3.1913	1.58137e-13	2.66927e-14
Achn245841	516	Threonine endopeptidase; contains IPR025564 (Domain of unknown function DUF4308)	31	3.54135	24	3.69495	-0.0612583	0.90051	0.874709
Achn146681	501	Unknown protein; contains IPR008889 (VQ)	0.5	0.0588286	0.5	0.079283	-0.430492	1	1
Achn157071	906	Nucleobase ascorbate transporter; contains IPR006043 (Xanthine/uracil/vitamin C permease)	71	4.61941	56	4.91029	-0.0880999	0.795081	0.730251
Achn288661	531	Transmembrane 9 superfamily protein member; contains IPR004240 (Nonaspanin (TM9SF))	521	57.8362	360	53.8587	0.102794	0.371856	0.291729
Achn149311	2214	Fasciclin-like arabinogalactan protein 14; contains IPR000782 (FAS1 domain)	1075	28.6212	844	30.2839	-0.0814703	0.288326	0.215242
Achn141541	789	50S ribosomal protein L19, putative; contains IPR001857 (Ribosomal protein L19), IPR008991 (Translation protein SH3-like domain)	485	36.2344	214	21.5469	0.749882	1.59867e-10	3.27406e-11
Achn286941	2865	Ethylene-overproduction protein 1; contains IPR011333 (BTB/POZ fold), IPR011990 (Tetratricopeptide-like helical)	277	5.69917	196	5.43474	0.0685403	0.683459	0.606102
Achn352401	1662	Pre-mRNA-splicing factor SLU7-A; contains IPR021715 (Pre-mRNA splicing Prp18-interacting factor)	477	16.9178	263	12.5711	0.428434	0.000190484	7.06792e-05
Achn116391	210	Protein transport protein SEC61 subunit gamma; contains IPR001901 (Protein translocase complex, SecE/Sec61-gamma subunit), IPR023391 (Protein translocase SecE domain)	542	152.138	287	108.57	0.48675	6.13498e-06	1.89496e-06
Achn070921	1362	Unknown protein	41	1.77445	46	2.68305	-0.596502	0.0841011	0.0526981
Achn127081	585	Unknown protein	0.5	0.0503815	0.5	0.0678987	-0.430492	1	1
Achn194501	399	Unknown protein	1	0.147735	0.5	0.0995508	0.569508	1	1
Achn015061	735	Peroxiredoxin, putative; contains IPR012336 (Thioredoxin-like fold)	149	11.9497	50	5.40419	1.14482	5.74389e-07	1.58856e-07
Achn059431	333	Enzyme inhibitor, putative; contains IPR006501 (Pectinesterase inhibitor)	0.5	0.088508	0.5	0.119282	-0.430492	1	1
Achn203751	429	30S ribosomal protein S12, related; contains IPR006032 (Ribosomal protein S12/S23)	895	122.977	412	76.2935	0.688751	4.09579e-16	6.00763e-17
Achn105361	927	Serine acetyltransferase; contains IPR005881 (Serine O-acetyltransferase)	11	0.699471	6	0.514185	0.443977	0.613868	0.532835
Achn129391	1551	Zinc finger CCCH domain-containing protein; contains IPR000571 (Zinc finger, CCCH-type)	410	15.5822	285	14.5976	0.0941699	0.48059	0.390832
Achn072091	240	Unknown protein	7	1.71927	8	2.64805	-0.623137	0.490851	0.400833
Achn313571	2994	Putative Eukaryotic translation initiation factor 3 subunit 8; contains IPR000717 (Proteasome component (PCI) domain), IPR008905 (Eukaryotic translation initiation factor 3 subunit C, N-terminal domain), IPR027516 (Eukaryotic translation initiation factor 3 subunit C)	3251	64.0062	3000	79.6007	-0.314571	3.24452e-17	4.51555e-18
Achn281781	738	Branchless trichomes	137	10.9426	58	6.24337	0.809559	0.000424431	0.000165165
Achn119961	3834	GMC oxidoreductase family protein; contains IPR000172 (Glucose-methanol-choline oxidoreductase, N-terminal), IPR007867 (Glucose-methanol-choline oxidoreductase, C-terminal), IPR017896 (4Fe-4S ferredoxin-type, iron-sulpur binding domain)	12	0.184495	9	0.186482	-0.0154546	0.984865	0.98041
Achn126721	972	PAFD103 protein	412	24.9855	418	34.1631	-0.451351	1.8059e-05	5.85229e-06
Achn123271	1158	Chaperone protein dnaJ; contains IPR002939 (Chaperone DnaJ, C-terminal)	10	0.509035	10	0.686024	-0.430492	0.583626	0.502259
Achn302261	1536	PF07287 family protein; contains IPR010839 (Protein of unknown function DUF1446)	236	9.05685	351	18.1536	-1.00318	3.38446e-16	4.94787e-17
Achn313481	2106	Disease resistance protein; contains IPR001611 (Leucine-rich repeat)	0.5	0.0139948	1	0.0377215	-1.43049	1	1
Achn212861	951	Transcription factor MYC2; contains IPR011598 (Myc-type, basic helix-loop-helix (bHLH) domain)	1	0.0619835	2	0.167069	-1.43049	0.489708	0.401795
Achn357981	435	Regulator of chromosome condensation family protein; contains IPR009091 (Regulator of chromosome condensation 1/beta-lactamase-inhibitor protein II)	20	2.71017	30	5.47873	-1.01545	0.0243732	0.0132511
Achn111351	792	Pentatricopeptide repeat-containing protein, putative; contains IPR002885 (Pentatricopeptide repeat), IPR011990 (Tetratricopeptide-like helical)	186	13.8434	87	8.72653	0.665723	0.00054281	0.000215091
Achn191071	2481	Beta-galactosidase; contains IPR000922 (D-galactoside/L-rhamnose binding SUEL lectin domain), IPR001944 (Glycoside hydrolase, family 35), IPR017853 (Glycoside hydrolase, superfamily)	791	18.7934	777	24.8795	-0.404729	9.12295e-08	2.33346e-08
Achn170571	1410	IST1-like protein; contains IPR005061 (Domain of unknown function DUF292, eukaryotic)	25	1.04515	18	1.01415	0.0434391	0.937001	0.921451
Achn257731	1107	Serine/threonine-protein phosphatase; contains IPR004843 (Metallophosphoesterase domain)	576	30.6712	287	20.596	0.574526	4.54902e-08	1.13202e-08
Achn343731	267	Unknown protein; contains IPR021852 (Domain of unknown function DUF3456)	66	14.571	107	31.8361	-1.12756	1.2279e-06	3.49846e-07	down
Achn180181	987	Putative receptor-like protein kinase family protein; contains IPR011009 (Protein kinase-like domain)	90	5.37504	60	4.82927	0.15447	0.594685	0.513998
Achn311991	1314	Lung seven transmembrane receptor, putative; contains IPR009637 (Transmembrane receptor, eukaryota)	2009	90.1241	933	56.4071	0.676037	8.20549e-34	6.33063e-35
Achn275501	1779	Pentatricopeptide repeat-containing protein; contains IPR002885 (Pentatricopeptide repeat), IPR011990 (Tetratricopeptide-like helical)	179	5.93108	125	5.58189	0.0875394	0.676033	0.597726
Achn057441	225	Unknown protein	0.5	0.130992	0.5	0.176537	-0.430492	1	1
Achn385251	666	Transcription factor TCP4; contains IPR005333 (Transcription factor, TCP)	18	1.59314	35	4.17485	-1.38985	0.00141066	0.000599592
Achn314461	1305	Unknown protein; contains IPR026147 (Rab3 GTPase-activating protein catalytic subunit)	138	6.2334	135	8.21809	-0.398783	0.0379081	0.0216642
Achn294061	615	ELL-associated factor, putative; contains IPR019194 (Transcription elognation factor Eaf, N-terminal), IPR027093 (EAF family)	117	11.2142	91	11.7548	-0.067922	0.798035	0.733822
Achn243221	996	Anthocyanidin synthase; contains IPR005123 (Oxoglutarate/iron-dependent dioxygenase), IPR026992 (Non-haem dioxygenase N-terminal domain), IPR027443 (Isopenicillin N synthase-like)	88	5.20811	43	3.4297	0.602675	0.0351907	0.0198248
Achn359331	1308	Putative ribosomal protein; contains IPR001892 (Ribosomal protein S13), IPR001976 (Ribosomal protein S24e), IPR010979 (Ribosomal protein S13-like, H2TH), IPR012677 (Nucleotide-binding, alpha-beta plait), IPR027437 (30s ribosomal protein S13, C-terminal)	4135	186.348	1882	114.303	0.705129	8.03167e-74	2.90143e-75
Achn204161	1593	Shugoshin-1, putative; contains IPR011515 (Shugoshin, C-terminal), IPR012862 (Protein of unknown function DUF1635)	18	0.66606	35	1.74542	-1.38985	0.00141066	0.000599592
Achn248331	1860	Myosin-1; contains IPR008545 (Protein of unknown function DUF827, plant)	7	0.221841	17	0.726078	-1.7106	0.0106636	0.00536034
Achn125361	1539	24-sterol C-methyltransferase; contains IPR004146 (DC1), IPR011424 (C1-like), IPR013216 (Methyltransferase type 11), IPR013705 (Sterol methyltransferase C-terminal)	63	2.41301	77	3.97466	-0.719999	0.00641559	0.00306164
Achn087621	630	Ring finger protein, putative; contains IPR013083 (Zinc finger, RING/FYVE/PHD-type), IPR015425 (Actin-binding FH2)	49	4.58471	36	4.53952	0.0142928	0.971494	0.963588
Achn290191	1302	GTPase obg; contains IPR014100 (GTP-binding protein Obg/CgtA), IPR027417 (P-loop containing nucleoside triphosphate hydrolase)	90	4.07463	49	2.98973	0.446651	0.112319	0.0728296
Achn223291	462	18.2 kDa class I heat shock protein; contains IPR008978 (HSP20-like chaperone)	34	4.33804	10	1.71951	1.33504	0.00950865	0.00472182
Achn121121	864	Zinc finger MYM-type protein; contains IPR025398 (Domain of unknown function DUF4371)	0.5	0.0341124	8	0.73557	-4.43049	0.00435569	0.0020147
Achn219611	783	Mitochondrial inner membrane translocase complex, subunit Tim44-related protein; contains IPR007379 (Tim44-like domain)	37	2.78546	48	4.86998	-0.806001	0.018695	0.0099148
Achn017441	3120	ATP/DNA binding protein; contains IPR003594 (Histidine kinase-like ATPase, ATP-binding domain)	1734	32.7605	472	12.0181	1.44675	1.87023e-100	4.83231e-102	up
Achn201911	891	WAT1-related protein	53	3.50635	17	1.51572	1.20997	0.00244869	0.00108625
Achn033931	2112	Putative transposase; contains IPR003656 (Zinc finger, BED-type predicted), IPR008906 (HAT dimerisation), IPR012337 (Ribonuclease H-like domain), IPR025525 (Domain of unknown function DUF4413)	246	6.8659	282	10.6072	-0.627529	1.78436e-06	5.18323e-07
Achn008191	2703	Heterogeneous nuclear ribonucleoprotein Q; contains IPR012677 (Nucleotide-binding, alpha-beta plait)	497	10.8384	408	11.9912	-0.145815	0.182742	0.127248
Achn046461	207	Unknown protein	6	1.70859	5	1.91888	-0.167458	0.878246	0.846838
Achn173131	231	Unknown protein	0.5	0.127589	0.5	0.171951	-0.430492	1	1
Achn243761	210	Unknown protein	1	0.280697	7	2.64805	-3.23785	0.0178847	0.00944071
Achn364411	420	Unknown protein	23	3.22801	23	4.35037	-0.430492	0.391097	0.308901
Achn108431	903	Disease resistance response/ dirigent-like protein; contains IPR004265 (Plant disease resistance response protein)	2	0.130557	5	0.439876	-1.75242	0.179451	0.124568
Achn300201	252	Unknown protein	0.5	0.116957	14	4.41342	-5.23785	7.64553e-05	2.68098e-05
Achn109131	777	Diaminopimelate epimerase, putative; contains IPR001653 (Diaminopimelate epimerase, DapF)	572	43.3942	339	34.6598	0.324238	0.00184388	0.000798205
Achn134981	1800	Abscisic acid insensitive 8 homologue	583	19.0921	463	20.4341	-0.0980084	0.350362	0.270881
Achn343371	282	Unknown protein	167	34.9079	127	35.7769	-0.0354725	0.867441	0.832903
Achn224561	2514	Ion channel DMI1; contains IPR010420 (CASTOR/POLLUX/SYM8 ion channels)	151	3.54053	171	5.40354	-0.60994	0.00035998	0.000138592
Achn366101	1497	UDP-glycosyltransferase 1; contains IPR002213 (UDP-glucuronosyl/UDP-glucosyltransferase)	8	0.31501	3	0.159201	0.984545	0.362534	0.28282
Achn337941	939	Trichome birefringence-like 42; contains IPR025846 (PMR5 N-terminal domain), IPR026057 (PC-Esterase)	989	62.0851	388	32.8257	0.919422	1.86663e-28	1.67676e-29
Achn251931	453	Unknown protein	13	1.69162	9	1.57831	0.100023	0.898314	0.871203
Achn364911	804	ATP-dependent RNA helicase, putative; contains IPR001650 (Helicase, C-terminal), IPR014001 (Helicase, superfamily 1/2, ATP-binding domain), IPR014014 (RNA helicase, DEAD-box type, Q motif), IPR027417 (P-loop containing nucleoside triphosphate hydrolase)	174	12.757	76	7.5094	0.764524	0.00014599	5.33019e-05
Achn163671	192	Unknown protein	0.5	0.153506	0.5	0.206879	-0.430492	1	1
Achn051041	1698	Patellin-4, putative; contains IPR001251 (CRAL-TRIO domain), IPR009038 (GOLD), IPR011074 (CRAL/TRIO, N-terminal domain)	13	0.451297	12	0.561424	-0.315015	0.661851	0.583215
Achn039421	2445	Nuclear factor related to kappa-B-binding protein	380	9.16139	346	11.242	-0.295265	0.0110794	0.00558695
Achn164871	1308	Gag-pol polyprotein; contains IPR005162 (Retrotransposon gag protein)	0.5	0.022533	7	0.425146	-4.23785	0.00871357	0.00427928
Achn096011	558	Signal peptide peptidase-like 5; contains IPR007369 (Peptidase A22B, signal peptide peptidase)	231	24.4025	163	23.206	0.0725288	0.695756	0.618522
Achn179161	1863	Transferase, transferring glycosyl groups, putative	249	7.87849	215	9.16797	-0.218683	0.149214	0.101121
Achn102451	1629	Mutator-like transposase; contains IPR007527 (Zinc finger, SWIM-type)	0.5	0.0180928	0.5	0.0243835	-0.430492	1	1
Achn325281	627	Late embryogenesis abundant protein D-29	24	2.25632	21	2.66072	-0.237847	0.657478	0.578605
Achn231991	465	Coatomer subunit zeta-1; contains IPR011012 (Longin-like domain)	96	12.1696	105	17.9384	-0.559775	0.011299	0.00570302
Achn331301	165	Unknown protein	3	1.07175	9	4.33317	-2.01545	0.040881	0.0235562
Achn085911	387	Ethylene-responsive transcription factor; contains IPR001471 (AP2/ERF domain)	0.5	0.076158	0.5	0.102638	-0.430492	1	1
Achn365321	414	Germin-like protein; contains IPR001929 (Germin)	0.5	0.0711912	0.5	0.0959439	-0.430492	1	1
Achn252821	642	Mannosyl-oligosaccharide glucosidase, putative; contains IPR004888 (Glycoside hydrolase, family 63)	42	3.8563	40	4.94963	-0.360103	0.334863	0.255853
Achn208691	678	Protein disulfide-isomerase SCO2	68	5.91202	90	10.5453	-0.834882	0.000678008	0.000273249
Achn000361	429	Maturase	18	2.47327	28	5.18499	-1.06792	0.0233649	0.0126375
Achn229791	1023	Ankyrin repeat-containing protein, putative; contains IPR020683 (Ankyrin repeat-containing domain)	199	11.4666	208	16.1523	-0.494307	0.00121447	0.000510966
Achn316401	351	Stress induced protein	10	1.67938	1	0.226329	2.89144	0.0210674	0.0112721
Achn334831	5040	Replication factor C subunit 2; contains IPR012462 (Peptidase C78, ubiquitin fold modifier-specific peptidase 1/ 2), IPR012763 (DNA polymerase III, subunit gamma/ tau), IPR027417 (P-loop containing nucleoside triphosphate hydrolase)	394	4.6081	497	7.83382	-0.765542	1.30334e-14	2.07102e-15
Achn227581	309	Patatin T5, putative	2	0.381529	5	1.28546	-1.75242	0.179451	0.124568
Achn031601	171	Unknown protein	0.5	0.172358	0.5	0.232285	-0.430492	1	1
Achn060601	3000	Phototropin 1; contains IPR000014 (PAS domain), IPR000700 (PAS-associated, C-terminal), IPR011009 (Protein kinase-like domain)	698	13.7148	453	11.9957	0.193224	0.041458	0.0239288
Achn377261	990	Putative zinc-containing alcohol dehydrogenase (Oxidoreductase); contains IPR002085 (Alcohol dehydrogenase superfamily, zinc-type), IPR016040 (NAD(P)-binding domain), IPR020843 (Polyketide synthase, enoylreductase)	314	18.6961	200	16.0488	0.220272	0.129371	0.085689
Achn109001	618	UDP-glycosyltransferase 1; contains IPR002213 (UDP-glucuronosyl/UDP-glucosyltransferase)	8	0.763059	13	1.6711	-1.13093	0.115143	0.0750805
Achn196861	333	HEAT repeat family protein, expressed	31	5.48749	50	11.9282	-1.12015	0.00126224	0.000532192
Achn086061	918	Carboxymethylenebutenolidase-like protein; contains IPR002925 (Dienelactone hydrolase)	155	9.95281	113	9.77875	0.0254534	0.90986	0.88525
Achn221891	585	Putative uncharacterized protein At3g25870/MPE11_2	255	25.6945	92	12.4934	1.0403	1.02133e-09	2.21806e-10	up
Achn229681	396	CP12; contains IPR003823 (Domain of unknown function CP12)	564	83.9538	418	83.8549	0.00170016	0.988409	0.985269
Achn319851	3648	Choline dehydrogenase; contains IPR000172 (Glucose-methanol-choline oxidoreductase, N-terminal), IPR007867 (Glucose-methanol-choline oxidoreductase, C-terminal)	2828	45.6963	5959	129.768	-1.50578	0	0	down
Achn189191	762	Alpha/beta hydrolase; contains IPR026555 (KAT8 regulatory NSL complex subunit 3/Testis-expressed sequence 30 protein)	98	7.58102	103	10.7382	-0.502283	0.0240913	0.0130894
Achn008891	2571	Sugar transporter, putative; contains IPR000996 (Clathrin light chain), IPR005828 (General substrate transporter), IPR016196 (Major facilitator superfamily domain, general substrate transporter)	685	15.7053	205	6.33431	1.30999	1.01384e-34	7.62252e-36
Achn266831	2577	Bifunctional arginine demethylase and lysyl-hydroxylase JMJD6; contains IPR001810 (F-box domain, cyclin-like), IPR003347 (JmjC domain), IPR011009 (Protein kinase-like domain)	277	6.3361	238	7.33686	-0.211568	0.140735	0.0947527
Achn284521	1320	2-oxoisovalerate dehydrogenase alpha subunit, mitochondrial, putative, expressed; contains IPR001017 (Dehydrogenase, E1 component)	465	20.7652	401	24.1334	-0.216864	0.0452488	0.0263467
Achn309811	189	Unknown protein	12	3.74262	2	0.840651	2.15447	0.0335082	0.0187614
Achn092781	381	Unknown protein	14	2.16601	1	0.208508	3.37686	0.00286885	0.00128496
Achn072761	585	Transcription factor MYB113; contains IPR009057 (Homeodomain-like)	125	12.5954	114	15.4809	-0.297598	0.159848	0.109041
Achn224891	459	50S ribosomal protein L18-like protein; contains IPR005484 (Ribosomal protein L18/L5)	39	5.00851	38	6.57686	-0.393017	0.305125	0.22943
Achn042591	1125	Chaperone protein dnaJ; contains IPR001623 (DnaJ domain), IPR002939 (Chaperone DnaJ, C-terminal)	41	2.14827	33	2.33028	-0.117334	0.790905	0.725794
Achn313321	1926	Glucan endo-1,3-beta-D-glucosidase-like protein; contains IPR000490 (Glycoside hydrolase, family 17), IPR011990 (Tetratricopeptide-like helical), IPR017853 (Glycoside hydrolase, superfamily)	18	0.5509	26	1.07242	-0.961007	0.0471629	0.0275976
Achn309011	426	Cysteine-rich receptor-like protein kinase; contains IPR002902 (Gnk2-homologous domain)	88	12.1767	59	11.0025	0.146297	0.621005	0.540505
Achn376571	474	Transposon protein, putative, CACTA, En/Spm sub-class, expressed	14	1.74103	23	3.85476	-1.1467	0.0300213	0.0166638
Achn230971	225	Unknown protein	2	0.523967	5	1.76537	-1.75242	0.179451	0.124568
Achn230371	318	MADS box transcription factor; contains IPR002100 (Transcription factor, MADS-box)	500	92.6829	413	103.174	-0.154706	0.15311	0.104076
Achn092721	1599	Putative flavonoid 3'-hydroxylase cytochrome P450; contains IPR001128 (Cytochrome P450)	1904	70.19	864	42.9253	0.709438	7.49618e-35	5.61103e-36
Achn242441	600	Unknown protein	0.5	0.0491219	0.5	0.0662013	-0.430492	1	1
Achn076281	516	WGS project CAID00000000 data, contig chromosome 18	130	14.8508	99	15.2417	-0.0374809	0.876657	0.84402
Achn076841	810	Phosphoglycolate phosphatase; contains IPR006357 (HAD-superfamily hydrolase, subfamily IIA), IPR023214 (HAD-like domain), IPR023215 (Nitrophenylphosphatase-like domain)	286	20.8131	462	45.3111	-1.12237	5.26341e-25	5.26786e-26	down
Achn261361	444	Albumin seed storage protein; contains IPR000617 (Napin/ Bra allergen), IPR016140 (Bifunctional inhibitor/plant lipid transfer protein/seed storage helical domain)	1	0.132762	1	0.178922	-0.430492	0.870548	0.831975
Achn157241	585	At1g05070/T7A14_6; contains IPR010471 (Protein of unknown function DUF1068)	2031	204.649	782	106.194	0.946458	3.04327e-60	1.34982e-61
Achn359171	1065	Glucose-6-phosphate 1-dehydrogenase; contains IPR001282 (Glucose-6-phosphate dehydrogenase)	287	15.8851	249	18.5737	-0.225587	0.10696	0.0690878
Achn301541	396	Unknown protein	5	0.744271	7	1.40427	-0.915919	0.351682	0.272215
Achn347551	1257	Unknown protein	29	1.35994	49	3.09677	-1.18722	0.000803448	0.000327498
Achn238461	357	Unknown protein	36	5.94416	20	4.45051	0.417505	0.366612	0.286472
Achn106901	471	WGS project CAID00000000 data, contig chromosome 08; contains IPR021420 (Protein of unknown function DUF3067)	112	14.017	68	11.4693	0.2894	0.250759	0.182713
Achn294741	879	Zinc finger-homeodomain protein 2; contains IPR006456 (ZF-HD homeobox protein, Cys/His-rich dimerisation domain), IPR009057 (Homeodomain-like)	461	30.915	161	14.5507	1.08721	6.8554e-18	9.20082e-19	up
Achn067171	651	Zinc finger protein CONSTANS-like protein; contains IPR000315 (Zinc finger, B-box)	285	25.806	219	26.7246	-0.050461	0.7634	0.694247
Achn229431	1995	NifU-like protein; contains IPR001075 (NIF system FeS cluster assembly, NifU, C-terminal), IPR005576 (RNA polymerase Rpb7, N-terminal)	428	12.6461	312	12.4239	0.0255727	0.855251	0.809605
Achn166941	4227	ARGONAUTE 1; contains IPR003100 (Argonaute/Dicer protein, PAZ), IPR012337 (Ribonuclease H-like domain), IPR014811 (Domain of unknown function DUF1785), IPR024357 (Argonaut, glycine-rich domain)	3179	44.3317	1621	30.4648	0.541197	7.21324e-36	5.24211e-37
Achn037851	171	Unknown protein	0.5	0.172358	0.5	0.232285	-0.430492	1	1
Achn260061	264	Pyrophosphate-fructose 6-phosphate 1-phosphotransferase alpha subunit	12	2.67938	23	6.92104	-1.36909	0.0117668	0.00595427
Achn199411	213	Unknown protein	29	8.02555	18	6.71337	0.257564	0.624615	0.544006
Achn007301	2775	AP-3 complex subunit beta-2; contains IPR002553 (Clathrin/coatomer adaptor, adaptin-like, N-terminal), IPR016024 (Armadillo-type fold), IPR026739 (AP complex subunit beta)	302	6.41506	261	7.4718	-0.219993	0.107206	0.0692562
Achn040911	252	Unknown protein	0.5	0.116957	0.5	0.157622	-0.430492	1	1
Achn103961	777	Receptor kinase; contains IPR011009 (Protein kinase-like domain)	56	4.24838	52	5.31655	-0.323577	0.318221	0.241395
Achn371861	933	Glucuronoxylan 4-O-methyltransferase 3; contains IPR021148 (Putative polysaccharide biosynthesis protein)	190	12.0041	88	7.49288	0.679932	0.000360003	0.000138623
Achn135311	849	Dihydroflavonol reductase; contains IPR016040 (NAD(P)-binding domain)	4943	343.194	1500	140.356	1.28993	2.00652e-239	2.25833e-241	up
Achn084051	729	ADP-ribosylation factor GTPase-activating protein	266	21.5085	337	36.724	-0.771814	2.23572e-10	4.63891e-11
Achn264981	234	Unknown protein	13	3.27479	11	3.73443	-0.189484	0.805037	0.746739
Achn095581	2205	Large proline-rich protein BAT3	1028	27.4815	616	22.1932	0.308346	5.27325e-05	1.81035e-05
Achn115911	882	TPR domain protein; contains IPR011990 (Tetratricopeptide-like helical)	645	43.107	386	34.7669	0.310206	0.00149511	0.000637408
Achn317091	1986	FCH domain only protein 1; contains IPR008968 (Clathrin adaptor, mu subunit, C-terminal), IPR018808 (Muniscin C-terminal mu homology domain)	770	22.8543	538	21.5204	0.0867602	0.357169	0.277991
Achn201191	381	Soluble inorganic pyrophosphatase; contains IPR008162 (Inorganic pyrophosphatase)	116	17.9469	71	14.8041	0.277742	0.260509	0.192221
Achn149821	1437	UDP-glycosyltransferase 1; contains IPR002213 (UDP-glucuronosyl/UDP-glucosyltransferase)	15	0.615306	53	2.92999	-2.25152	1.59217e-08	3.80797e-09
Achn098901	228	Unknown protein	0.5	0.129268	4	1.39371	-3.43049	1	1
Achn113301	1164	Auxin induced-like protein; contains IPR005018 (DOMON domain), IPR017214 (Uncharacterised conserved protein UCP037471), IPR018825 (Domain of unknown function DUF2427)	441	22.3327	119	8.1216	1.45933	1.40965e-26	1.34346e-27	up
Achn157741	2412	Ubiquitin carboxyl-terminal hydrolase; contains IPR001394 (Peptidase C19, ubiquitin carboxyl-terminal hydrolase 2)	881	21.5306	647	21.3096	0.0148842	0.873664	0.840253
Achn067961	1725	Pre-mRNA-splicing factor CLF1; contains IPR011990 (Tetratricopeptide-like helical)	67	2.28951	32	1.4737	0.635597	0.0554221	0.0330391
Achn378641	900	Harpin-induced protein; contains IPR004864 (Late embryogenesis abundant protein, LEA-14)	10	0.654959	4	0.353073	0.891436	0.348627	0.269202
Achn120361	207	Unknown protein	14	3.98671	25	9.59439	-1.26699	0.0134789	0.00691502
Achn057101	3894	Putative uncharacterized protein gp5	0.5	0.00756886	0.5	0.0102005	-0.430492	1	1
Achn285191	711	Pentatricopeptide repeat-containing protein, putative; contains IPR002885 (Pentatricopeptide repeat)	0.5	0.0414531	0.5	0.0558661	-0.430492	1	1
Achn387921	432	Serine/arginine rich splicing factor, putative	661	90.1933	193	35.4912	1.34556	6.57749e-35	4.90744e-36	up
Achn107091	966	AT4g03420/F9H3_4; contains IPR008507 (Protein of unknown function DUF789)	200	12.2042	196	16.1186	-0.401346	0.010699	0.00538075
Achn352301	195	Unknown protein	25	7.55722	0.5	0.203696	5.21336	4.46702e-06	1.35645e-06
Achn001531	1731	Transaldolase; contains IPR001585 (Transaldolase), IPR003337 (Trehalose-phosphatase), IPR013785 (Aldolase-type TIM barrel), IPR023214 (HAD-like domain)	543	18.491	385	17.669	0.0656017	0.570739	0.489338
Achn165741	858	PsaB RNA binding protein; contains IPR009472 (Protein of unknown function DUF1092)	7	0.480914	7	0.648124	-0.430492	0.653656	0.57456
Achn028321	183	Unknown protein	0.5	0.161055	0.5	0.217053	-0.430492	1	1
Achn294751	1827	ATP-binding cassette protein, putative; contains IPR027417 (P-loop containing nucleoside triphosphate hydrolase)	890	28.7149	448	19.4799	0.559815	2.13518e-11	4.11184e-12
Achn210251	1395	Dentin sialophosphoprotein-like protein	179	7.56372	112	6.3781	0.245969	0.210414	0.149159
Achn201081	357	Unknown protein	3	0.495347	8	1.7802	-1.84553	0.071536	0.044091
Achn344781	2544	Zinc finger CCCH domain-containing protein; contains IPR000571 (Zinc finger, CCCH-type)	191	4.42561	181	5.65209	-0.352909	0.031762	0.0177059
Achn071751	1140	Rop guanine nucleotide exchange factor, putative; contains IPR005512 (Plant specific Rop nucleotide exchanger, PRONE)	16	0.827317	6	0.418113	0.984545	0.184761	0.128794
Achn089221	843	Succinate dehydrogenase iron-sulfur subunit; contains IPR004489 (Succinate dehydrogenase/fumarate reductase iron-sulphur protein), IPR009051 (Alpha-helical ferredoxin), IPR012675 (Beta-grasp domain), IPR017896 (4Fe-4S ferredoxin-type, iron-sulpur binding domain)	3479	243.267	1369	129.01	0.915058	5.61534e-97	1.50017e-98
Achn252571	327	F5M15.23	111	20.0093	40	9.71762	1.042	7.86338e-05	2.76391e-05	up
Achn021551	438	Unknown protein	23	3.09535	8	1.45099	1.09307	0.076092	0.0472409
Achn376271	1728	Myb family transcription factor; contains IPR009057 (Homeodomain-like)	532	18.1478	392	18.0215	0.0100805	0.931625	0.915446
Achn091261	1677	Nicotinate phosphoribosyltransferase, putative; contains IPR002638 (Quinolinate phosphoribosyl transferase, C-terminal), IPR015977 (Nicotinate phosphoribosyltransferase-like)	417	14.6575	262	12.4113	0.239989	0.0531362	0.0315221
Achn088001	1203	Inositol-tetrakisphosphate 1-kinase, putative; contains IPR008656 (Inositol-tetrakisphosphate 1-kinase)	549	26.9007	245	16.1789	0.733532	2.28214e-11	4.4052e-12
Achn138851	1377	N-hydroxycinnamoyl/benzoyltransferase 6; contains IPR003480 (Transferase), IPR023213 (Chloramphenicol acetyltransferase-like domain)	165	7.06328	340	19.6152	-1.47356	5.77654e-28	5.27634e-29
Achn027231	264	Protein TRANSPARENT TESTA	0.5	0.111641	0.5	0.150457	-0.430492	1	1
Achn134261	360	Unknown protein	4	0.654959	13	2.86872	-2.13093	0.00964486	0.0047985
Achn179441	321	Unknown protein	0.5	0.0918167	2	0.494963	-2.43049	1	1
Achn200591	1602	Mannan synthase	962	35.3972	709	35.1586	0.00975921	0.91395	0.890059
Achn006071	1683	Sugar transporter, putative; contains IPR005828 (General substrate transporter), IPR016196 (Major facilitator superfamily domain, general substrate transporter)	45	1.5761	35	1.65208	-0.067922	0.867421	0.832976
Achn347011	210	YABBY protein; contains IPR006780 (YABBY protein)	60	16.8418	58	21.941	-0.381582	0.209746	0.148612
Achn127101	258	Receptor-like-kinase; contains IPR011009 (Protein kinase-like domain)	7	1.59932	5	1.53956	0.0549348	0.958016	0.947494
Achn091371	1119	Serine/threonine-protein kinase; contains IPR011009 (Protein kinase-like domain)	309	16.2774	172	12.2109	0.414706	0.00415354	0.00191328
Achn247591	1143	Pentatricopeptide repeat-containing protein, putative; contains IPR002885 (Pentatricopeptide repeat)	46	2.37229	51	3.54464	-0.579355	0.07565	0.0468979
Achn071201	1029	3-oxoacyl-[acyl-carrier-protein] synthase; contains IPR020841 (Polyketide synthase, beta-ketoacyl synthase domain)	178	10.1967	136	10.4996	-0.0422215	0.842511	0.7952
Achn052811	297	Lipase	0.5	0.0992362	0.5	0.13374	-0.430492	1	1
Achn114651	1035	ADP/ATP carrier protein; contains IPR004667 (ADP/ATP carrier protein), IPR016196 (Major facilitator superfamily domain, general substrate transporter)	2037	116.013	1109	85.1214	0.446695	9.80442e-17	1.39478e-17
Achn231321	1266	MLO-like protein; contains IPR004326 (Mlo-related protein)	60	2.79366	59	3.70225	-0.406245	0.177052	0.122493
Achn287381	615	Alkaline ceramidase; contains IPR008901 (Ceramidase)	142	13.6104	164	21.1844	-0.638297	0.000269198	0.000101821
Achn078241	2631	Ubiquitin carboxyl-terminal hydrolase; contains IPR001394 (Peptidase C19, ubiquitin carboxyl-terminal hydrolase 2)	243	5.4443	176	5.31422	0.0348888	0.850822	0.804692
Achn290871	1140	U-box domain-containing protein; contains IPR013083 (Zinc finger, RING/FYVE/PHD-type), IPR016024 (Armadillo-type fold)	45	2.32683	35	2.43899	-0.067922	0.867421	0.832976
Achn118991	2904	Pentatricopeptide repeat-containing protein; contains IPR002885 (Pentatricopeptide repeat), IPR007011 (Seed maturation protein)	256	5.19637	298	8.15206	-0.649661	3.7882e-07	1.02991e-07
Achn371951	615	Protein disulfide isomerase, putative	164	15.719	171	22.0886	-0.490793	0.00381446	0.00174658
Achn379691	516	Unknown protein	374	42.7246	97	14.9338	1.51649	5.7904e-24	6.0248e-25	up
Achn131021	1572	T5I8.21 protein; contains IPR021864 (Protein of unknown function DUF3475)	161	6.03712	133	6.7212	-0.154858	0.442892	0.355873
Achn240081	1431	Cysteine-type peptidase, putative; contains IPR003323 (Ovarian tumour, otubain)	144	5.9317	149	8.27169	-0.479736	0.00860898	0.00421502
Achn118061	1461	Protein phosphatase 2c, putative; contains IPR001932 (Protein phosphatase 2C (PP2C)-like), IPR015655 (Protein phosphatase 2C)	217	8.7552	80	4.34998	1.00913	4.56722e-08	1.13683e-08
Achn125781	252	Unknown protein	1	0.233914	1	0.315244	-0.430492	0.870548	0.831975
Achn104811	1737	Vacuolar-sorting receptor; contains IPR001881 (EGF-like calcium-binding), IPR003137 (Protease-associated domain, PA)	1556	52.8039	861	39.3778	0.423265	6.84077e-12	1.271e-12
Achn147121	1695	Myosin heavy chain-related protein	109	3.79065	107	5.01489	-0.403775	0.0638179	0.038635
Achn175971	450	Unknown protein	69	9.03843	12	2.11844	2.09307	1.21186e-07	3.1367e-08
Achn319361	627	AT3g54190/F24B22_150	35	3.29046	40	5.06804	-0.623137	0.0946884	0.060299
Achn133271	834	E3 ubiquitin-protein ligase MARCH1; contains IPR011016 (Zinc finger, RING-CH-type), IPR013083 (Zinc finger, RING/FYVE/PHD-type)	176	12.4395	113	10.7637	0.208761	0.295998	0.221766
Achn052351	846	Reticulon family protein; contains IPR003388 (Reticulon)	1842	128.344	695	65.2622	0.975696	1.61373e-57	7.46032e-59
Achn257441	2139	Homeobox-leucine zipper protein ATHB-14; contains IPR002913 (START domain), IPR009057 (Homeodomain-like), IPR023393 (START-like domain)	1004	27.6681	641	23.8065	0.216871	0.00524754	0.00246612
Achn323691	1308	U-box domain-containing protein; contains IPR013083 (Zinc finger, RING/FYVE/PHD-type), IPR016024 (Armadillo-type fold)	184	8.29214	98	5.95204	0.47836	0.0123858	0.00629445
Achn071581	909	Serine/threonine-protein kinase 4 homolog A; contains IPR011009 (Protein kinase-like domain)	176	11.4131	75	6.55458	0.800121	6.80693e-05	2.36962e-05
Achn178331	1914	Glucose-repressible alcohol dehydrogenase transcriptional effector; contains IPR005135 (Endonuclease/exonuclease/phosphatase)	40	1.2319	90	3.73549	-1.60042	4.35167e-09	9.97466e-10
Achn071701	501	Ripening-related protein; contains IPR014733 (Barwin-like endoglucanase)	0.5	0.0588286	0.5	0.079283	-0.430492	1	1
Achn090701	1260	Monooxygenase, putative; contains IPR013027 (FAD-dependent pyridine nucleotide-disulphide oxidoreductase), IPR020946 (Flavin monooxygenase-like)	0.5	0.0233914	0.5	0.0315244	-0.430492	1	1
Achn244841	1473	Lipid A export ATP-binding/permease protein MsbA; contains IPR011527 (ABC transporter, transmembrane domain, type 1), IPR027417 (P-loop containing nucleoside triphosphate hydrolase)	2	0.0800357	1	0.0539318	0.569508	0.800082	0.738537
Achn060531	1704	Unknown protein	1	0.0345929	7	0.326344	-3.23785	0.0178847	0.00944071
Achn292821	156	Unknown protein	1	0.377861	0.5	0.25462	0.569508	1	1
Achn357591	444	AT4g02920/T4I9_20	94	12.4796	60	10.7353	0.217206	0.440343	0.353559
Achn086471	2010	Kinase family protein; contains IPR011009 (Protein kinase-like domain), IPR016135 (Ubiquitin-conjugating enzyme/RWD-like)	64	1.8769	70	2.76662	-0.559775	0.0415575	0.0240013
Achn294081	2688	E3 ubiquitin-protein ligase SINA-like protein; contains IPR004162 (Seven-in-absentia protein, sina), IPR009071 (High mobility group (HMG) box domain), IPR019557 (Aminotransferase-like, plant mobile domain)	357	7.82881	478	14.1269	-0.851579	1.02341e-16	1.45746e-17
Achn161341	435	Putative shikimate kinase; contains IPR000623 (Shikimate kinase/Threonine synthase-like 1)	9	1.21958	21	3.83511	-1.65288	0.00536043	0.00252371
Achn197901	3660	Chloroplastic group IIA intron splicing facilitator CRS1; contains IPR001890 (RNA-binding, CRM domain), IPR004209 (Ferredoxin thioredoxin reductase beta subunit, domain), IPR012349 (FMN-binding split barrel)	944	15.2036	1047	22.7255	-0.579895	1.55432e-18	2.02685e-19
Achn331501	2397	Cation/H(+) antiporter 18; contains IPR006153 (Cation/H+ exchanger)	16707	410.854	4464	147.946	1.47355	0	0	up
Achn101981	213	AM3; contains IPR018392 (Peptidoglycan-binding lysin domain)	0.5	0.138372	0.5	0.186482	-0.430492	1	1
Achn144441	2598	AP-1 complex subunit gamma-2, putative; contains IPR013041 (Coatomer/clathrin adaptor appendage, Ig-like subdomain), IPR016024 (Armadillo-type fold), IPR017107 (Adaptor protein complex AP-1, gamma subunit)	465	10.5504	578	17.6741	-0.744331	4.52703e-16	6.66069e-17
Achn196581	588	Photosystem II core complex proteins psbY; contains IPR009388 (Photosystem II PsbY)	3181	318.891	1693	228.732	0.479406	5.74574e-29	5.07437e-30
Achn027251	357	Unknown protein	18	2.97208	8	1.7802	0.739433	0.278143	0.206793
Achn318801	2313	Far upstream element-binding protein; contains IPR004087 (K Homology domain)	3802	96.8931	2318	79.6133	0.283386	1.61446e-13	2.72707e-14
Achn240221	192	Pectinesterase	0.5	0.153506	0.5	0.206879	-0.430492	1	1
Achn022071	4443	Protein TIME FOR COFFEE	2433	32.2792	1747	31.2366	0.0473647	0.369694	0.289138
Achn215171	438	Poly(RC)-binding protein, putative; contains IPR004088 (K Homology domain, type 1)	0.5	0.0672903	0.5	0.0906867	-0.430492	1	1
Achn075091	1743	Pyruvate kinase; contains IPR001697 (Pyruvate kinase)	3015	101.964	1062	48.4033	1.07488	1.32006e-109	3.08329e-111	up
Achn320621	756	Catalytic/ hydrolase; contains IPR010237 (Pyrimidine 5-nucleotidase), IPR023214 (HAD-like domain)	138	10.76	38	3.99309	1.4301	8.52412e-09	1.99821e-09
Achn226481	6333	VAC14-like protein; contains IPR004870 (Nucleoporin, Nup155-like), IPR016024 (Armadillo-type fold), IPR021841 (Vacuolar protein 14 C-terminal Fig4-binding domain)	703	6.54338	678	8.50487	-0.378253	3.23081e-06	9.66057e-07
Achn347951	579	MYB transcription factor; contains IPR009057 (Homeodomain-like)	31	3.15602	76	10.4276	-1.72422	1.35188e-08	3.21017e-09
Achn370581	1032	Cysteine synthase; contains IPR005856 (Cysteine synthase K/M)	52	2.97016	49	3.77193	-0.344762	0.30273	0.227345
Achn292541	618	Mitochondrial outer membrane protein porin of 36 kDa	2	0.190765	1	0.128546	0.569508	0.800082	0.738537
Achn144591	309	Unknown protein	13	2.47994	11	2.82802	-0.189484	0.805037	0.746739
Achn228071	324	Unknown protein	2	0.363866	7	1.71633	-2.23785	0.0552227	0.0328885
Achn278211	945	ATA15 protein	38	2.37033	74	6.22082	-1.39202	2.00572e-06	5.85478e-07
Achn366821	1341	Glucan endo-1,3-beta-glucosidase; contains IPR000490 (Glycoside hydrolase, family 17), IPR012946 (X8), IPR017853 (Glycoside hydrolase, superfamily)	421	18.5059	193	11.4334	0.694727	3.03681e-08	7.42939e-09
Achn021211	1197	Myb family transcription factor; contains IPR009057 (Homeodomain-like)	1	0.049245	2	0.132734	-1.43049	0.489708	0.401795
Achn078481	825	Unknown protein	27	1.92915	30	2.88878	-0.582495	0.180618	0.125632
Achn014861	1209	LIM domain containing protein-like; contains IPR001781 (Zinc finger, LIM-type), IPR003903 (Ubiquitin interacting motif), IPR022087 (Protein of unknown function DUF3633)	103	5.02189	98	6.43943	-0.358701	0.116968	0.0763912
Achn015651	1125	Protein phosphatase 2c, putative; contains IPR001932 (Protein phosphatase 2C (PP2C)-like), IPR015655 (Protein phosphatase 2C)	50	2.61984	59	4.16627	-0.669279	0.0274326	0.0150579
Achn344921	354	Glucose-induced degradation protein 8 homolog; contains IPR013144 (CRA domain), IPR024964 (CTLH/CRA C-terminal to LisH motif domain)	188	31.3048	96	21.5435	0.539134	0.00446432	0.00207129
Achn116381	690	Nuclear transcription factor Y subunit C-1; contains IPR009072 (Histone-fold), IPR027170 (Transcriptional activator NFYC/HAP5 subunit)	1013	86.54	528	60.79	0.509532	5.60908e-11	1.11021e-11
Achn280181	831	BAH-PHD domain-containing protein; contains IPR001025 (Bromo adjacent homology (BAH) domain), IPR013083 (Zinc finger, RING/FYVE/PHD-type)	728	51.6401	389	37.1874	0.473676	2.69585e-07	7.22331e-08
Achn248411	228	Unknown protein	0.5	0.129268	0.5	0.174214	-0.430492	1	1
Achn326251	1023	Pseudouridine synthase family protein; contains IPR020103 (Pseudouridine synthase, catalytic domain)	54	3.11153	46	3.57215	-0.199167	0.569762	0.488319
Achn215811	729	Unknown protein	162	13.0992	139	15.1473	-0.209583	0.276944	0.205747
Achn365021	1467	Metallo-beta-lactamase family protein; contains IPR004613 (Ribonuclease J), IPR011108 (RNA-metabolising metallo-beta-lactamase)	128	5.14324	154	8.33946	-0.697279	0.000128674	4.6608e-05
Achn180381	3177	Bromodomain protein; contains IPR001487 (Bromodomain)	22	0.40819	38	0.950198	-1.21899	0.00276512	0.00123574
Achn209771	234	Unknown protein	0.5	0.125954	3	1.01848	-3.01545	1	1
Achn381481	327	Lipid A export ATP-binding/permease protein MsbA; contains IPR027417 (P-loop containing nucleoside triphosphate hydrolase)	105	18.9277	63	15.3052	0.306474	0.239543	0.173131
Achn084651	156	Unknown protein	0.5	0.18893	0.5	0.25462	-0.430492	1	1
Achn006631	387	CASP-like protein; contains IPR006702 (Uncharacterised protein family UPF0497, trans-membrane plant)	28	4.26485	20	4.10551	0.0549348	0.918061	0.895215
Achn233051	1200	26S protease regulatory subunit 8; contains IPR005937 (26S proteasome subunit P45), IPR027417 (P-loop containing nucleoside triphosphate hydrolase)	1023	50.2517	638	42.2364	0.250686	0.00106935	0.000445024
Achn341231	705	Trihelix transcription factor; contains IPR017877 (Myb-like domain)	25	2.09029	44	4.95805	-1.24607	0.000979911	0.00040503
Achn224861	1320	Nucleolar protein 5; contains IPR002687 (Nop domain), IPR012974 (NOP5, N-terminal), IPR012976 (NOSIC)	715	31.9292	800	48.1464	-0.592549	6.16439e-15	9.61996e-16
Achn265861	2967	Ubiquitin carboxyl-terminal hydrolase; contains IPR001394 (Peptidase C19, ubiquitin carboxyl-terminal hydrolase 2), IPR002893 (Zinc finger, MYND-type)	909	18.0594	614	16.4399	0.13555	0.105143	0.067844
Achn093121	333	Ycf49-like protein; contains IPR019634 (Uncharacterised protein family Ycf49)	69	12.2141	36	8.58827	0.508107	0.117922	0.0770743
Achn154861	1137	Aspartic proteinase nepenthesin-2, putative; contains IPR001461 (Peptidase A1), IPR021109 (Aspartic peptidase)	0.5	0.0259219	0.5	0.0349347	-0.430492	1	1
Achn032941	1287	2-succinylbenzoate-CoA ligase; contains IPR000873 (AMP-dependent synthetase/ligase)	33	1.51144	98	6.04916	-2.00081	5.92717e-13	1.03508e-13
Achn165951	1998	Protein gamma response	27	0.796572	56	2.22659	-1.48296	1.6039e-05	5.17415e-06
Achn167681	894	Ethylene-responsive transcription factor; contains IPR016177 (DNA-binding, integrase-type)	5	0.329677	1	0.0888608	1.89144	0.227824	0.163327
Achn071781	1320	Receptor protein kinase, putative; contains IPR011009 (Protein kinase-like domain), IPR013083 (Zinc finger, RING/FYVE/PHD-type)	46	2.05419	8	0.481464	2.09307	1.91837e-05	6.23709e-06
Achn360631	1182	3-oxoacyl-[acyl-carrier-protein] synthase; contains IPR020841 (Polyketide synthase, beta-ketoacyl synthase domain)	200	9.97399	115	7.72908	0.367874	0.043995	0.0255615
Achn097261	591	Golgi SNAP receptor complex member 1; contains IPR023601 (Golgi SNAP receptor complex, subunit 1)	18	1.79532	64	8.6028	-2.26057	4.04575e-10	8.53719e-11
Achn349021	789	Putative DAG protein	610	45.5732	219	22.0503	1.04739	5.02146e-22	5.67139e-23	up
Achn352291	168	Unknown protein	0.5	0.175435	0.5	0.236433	-0.430492	1	1
Achn367361	1167	Aspartate aminotransferase; contains IPR000796 (Aspartate/other aminotransferase), IPR015424 (Pyridoxal phosphate-dependent transferase)	324	16.3656	314	21.375	-0.385263	0.00162347	0.000695963
Achn192871	291	Unknown protein	0.5	0.101282	0.5	0.136497	-0.430492	1	1
Achn264391	528	Beta-catenin-like protein; contains IPR013180 (Domain of unknown function DUF1716, eukaryotic)	18	2.00953	6	0.902745	1.15447	0.10349	0.0666177
Achn304681	1104	Tetratricopeptide repeat domain-containing protein; contains IPR011990 (Tetratricopeptide-like helical), IPR025986 (RNA-polymerase II-associated protein 3-like, C-terminal domain)	52	2.77646	111	7.98733	-1.52447	2.77839e-10	5.7956e-11
Achn098681	750	U-box domain-containing protein 62	209	16.4264	86	9.10929	0.850602	4.00488e-06	1.20939e-06
Achn236811	867	WRKY transcription factor, putative; contains IPR003657 (DNA-binding WRKY)	226	15.3655	201	18.4172	-0.261365	0.0942798	0.0600273
Achn157511	546	Unknown protein	22	2.37513	16	2.32796	0.0289396	0.960356	0.950738
Achn056961	1203	DNA-binding storekeeper protein-related transcriptional regulator; contains IPR007592 (Protein of unknown function DUF573)	969	47.4804	548	36.1878	0.391829	6.67312e-07	1.85645e-07
Achn252141	375	Unknown protein	0.5	0.0785951	0.5	0.105922	-0.430492	1	1
Achn190351	1299	RING finger protein; contains IPR013083 (Zinc finger, RING/FYVE/PHD-type)	157	7.12438	251	15.3501	-1.10741	8.8356e-14	1.47162e-14
Achn249001	954	Putative PHD-type zinc finger protein; contains IPR013083 (Zinc finger, RING/FYVE/PHD-type)	248	15.3236	203	16.9042	-0.141632	0.376623	0.295742
Achn343061	1998	Protein kinase, putative; contains IPR011009 (Protein kinase-like domain)	381	11.2405	224	8.90636	0.3358	0.00941854	0.00467279
Achn125821	888	Cathepsin S; contains IPR013128 (Peptidase C1A, papain)	183	12.1477	216	19.3236	-0.66968	1.03081e-05	3.25755e-06
Achn006681	405	Polyol transporter; contains IPR005828 (General substrate transporter), IPR016196 (Major facilitator superfamily domain, general substrate transporter)	27	3.92975	42	8.23838	-1.06792	0.00482719	0.00225587
Achn324041	426	Ribonuclease H2 subunit C; contains IPR013924 (Ribonuclease H2, subunit C)	92	12.7302	65	12.1214	0.0707021	0.81469	0.75928
Achn152061	333	Ataxin-2 related protein	0.5	0.088508	0.5	0.119282	-0.430492	1	1
Achn252031	1206	Unknown protein; contains IPR007527 (Zinc finger, SWIM-type)	0.5	0.0244388	2	0.131744	-2.43049	1	1
Achn380261	2334	Villin-4; contains IPR003128 (Villin headpiece), IPR007122 (Villin/Gelsolin)	319	8.0565	269	9.15586	-0.184542	0.173478	0.119543
Achn115351	1338	Histone-binding protein; contains IPR015943 (WD40/YVTN repeat-like-containing domain), IPR022052 (Histone-binding protein RBBP4)	1702	74.9825	864	51.2986	0.547636	4.50616e-20	5.49159e-21
Achn231641	1389	Transcription factor, putative; contains IPR005333 (Transcription factor, TCP)	410	17.3996	232	13.2689	0.391007	0.00166067	0.000713465
Achn038671	789	Eukaryotic translation initiation factor 6; contains IPR002769 (Translation initiation factor IF6)	411	30.7059	183	18.4256	0.736803	7.76425e-09	1.81257e-09
Achn255951	753	F26K24.18 protein; contains IPR013761 (Sterile alpha motif/pointed domain)	56	4.38379	48	5.064	-0.2081	0.541586	0.460213
Achn095961	1176	Eukaryotic translation initiation factor 3 subunit; contains IPR027524 (Eukaryotic translation initiation factor 3 subunit H)	951	47.6683	538	36.3431	0.391347	8.83008e-07	2.48804e-07
Achn284231	264	Putative beta-xylosidase	0.5	0.111641	0.5	0.150457	-0.430492	1	1
Achn146181	2808	Putative uncharacterized protein P0512H04.9-2; contains IPR008528 (Protein of unknown function DUF810)	694	14.5686	343	9.70386	0.586235	8.10178e-10	1.74723e-10
Achn079451	2214	Putative uncharacterized protein OSJNBa0040I22.24	1966	52.3435	1002	35.9532	0.541889	1.30478e-22	1.43379e-23
Achn158601	1239	Beta-1,3-galactosyl-O-glycosyl-glycoprotein beta-1,6-N-acetylglucosaminyltransferase; contains IPR003406 (Glycosyl transferase, family 14)	921	43.8172	649	41.6122	0.0744906	0.3894	0.30733
Achn004061	549	Fanconi-associated nuclease 1 homolog	26	2.79163	44	6.3669	-1.18948	0.00152497	0.000650947
Achn226941	1341	Ent-kaurene synthase; contains IPR008930 (Terpenoid cyclases/protein prenyltransferase alpha-alpha toroid), IPR008949 (Terpenoid synthase)	0.5	0.0219785	3	0.177722	-3.01545	1	1
Achn306201	2175	Protein DEK; contains IPR009057 (Homeodomain-like), IPR014876 (DEK, C-terminal)	699	18.9441	2601	95.0011	-2.32619	0	0	down
Achn067871	825	Enoyl-CoA hydratase; contains IPR001753 (Crotonase superfamily)	2052	146.616	682	65.6717	1.1587	2.15496e-84	6.70899e-86	up
Achn219881	2058	Cation/H(+) antiporter 15	236	6.75963	154	5.9446	0.185364	0.278524	0.207162
Achn205181	639	Gibberellin receptor GID1, putative; contains IPR013094 (Alpha/beta hydrolase fold-3)	274	25.2759	164	20.3887	0.309988	0.0448981	0.0261208
Achn014281	1479	Cyclin family protein, putative, expressed; contains IPR015429 (Cyclin C/H/T/L)	325	12.953	207	11.1186	0.220317	0.122314	0.0803303
Achn339341	477	Zinc finger family protein; contains IPR022143 (Protein of unknown function DUF3675)	6	0.741463	10	1.66544	-1.16746	0.160146	0.10929
Achn295711	708	1-acyl-sn-glycerol-3-phosphate acyltransferase; contains IPR002123 (Phospholipid/glycerol acyltransferase)	59	4.91219	80	8.97644	-0.869777	0.000924289	0.000380655
Achn066071	447	Putative B-type response regulator 19	49	6.46168	46	8.17519	-0.339344	0.327409	0.249163
Achn276841	552	Late embryogenesis abundant hydroxyproline-rich glycoprotein; contains IPR004864 (Late embryogenesis abundant protein, LEA-14)	409	43.6758	145	20.8678	1.06556	1.6531e-15	2.49726e-16	up
Achn033281	711	Ras-related protein Rab-25; contains IPR001806 (Small GTPase superfamily), IPR005225 (Small GTP-binding protein domain), IPR027417 (P-loop containing nucleoside triphosphate hydrolase)	10	0.829062	108	12.0671	-3.86345	1.02217e-26	9.70149e-28
Achn066201	327	Unknown protein	7	1.26185	7	1.70058	-0.430492	0.653656	0.57456
Achn209541	783	Aluminum-activated malate transporter-like; contains IPR020966 (Aluminum-activated malate transporter)	38	2.86074	22	2.23207	0.358004	0.428517	0.342741
Achn006131	1011	Myb family transcription factor; contains IPR009057 (Homeodomain-like)	46	2.68203	96	7.54341	-1.49189	8.72801e-09	2.04786e-09
Achn092961	930	AT3g08600/F17O14_7; contains IPR010605 (Protein of unknown function DUF1191)	13	0.823981	3	0.256263	1.68499	0.0627998	0.0379588
Achn146941	1422	Transporter, putative; contains IPR011701 (Major facilitator superfamily), IPR016196 (Major facilitator superfamily domain, general substrate transporter)	173	7.17139	243	13.5755	-0.920676	3.87947e-10	8.17046e-11
Achn357471	918	Translocase of chloroplast; contains IPR024283 (Domain of unknown function DUF3406, chloroplast translocase)	1062	68.1928	702	60.7494	0.166749	0.0285746	0.0157371
Achn129521	597	Unknown protein; contains IPR006121 (Heavy metal-associated domain, HMA)	0.5	0.0493688	0.5	0.0665339	-0.430492	1	1
Achn245941	1119	mRNA, clone: RTFL01-01-A04	41	2.15978	45	3.1947	-0.564793	0.105519	0.0680996
Achn316381	1584	Unknown protein	275	10.2337	92	4.61403	1.14923	4.94549e-12	9.10034e-13
Achn269171	1242	Probable UDP-arabinopyranose mutase 5; contains IPR004901 (Reversibly glycosylated polypeptide family)	1498	71.0963	626	40.0406	0.828311	7.69396e-36	5.6031e-37
Achn358301	2730	Histone-lysine N-methyltransferase, H3 lysine-36 and H4 lysine-20 specific; contains IPR013083 (Zinc finger, RING/FYVE/PHD-type), IPR022702 (DNA (cytosine-5)-methyltransferase 1, replication foci domain)	65	1.40348	192	5.5871	-1.99309	2.89374e-24	2.98024e-25
Achn359931	579	Prenylated rab acceptor PRA1 family protein; contains IPR004895 (Prenylated rab acceptor PRA1)	368	37.465	149	20.4435	0.873901	2.11134e-10	4.37254e-11
Achn161591	1143	tRNA guanosine-2'-O-methyltransferase; contains IPR001537 (tRNA/rRNA methyltransferase, SpoU)	189	9.74703	167	11.6069	-0.251954	0.144802	0.0978946
Achn180621	1548	Guanine nucleotide exchange factor Vps9; contains IPR003123 (Vacuolar sorting protein 9)	234	8.91049	249	12.7784	-0.520129	0.000183909	6.81118e-05
Achn273111	1122	Unknown protein	0.5	0.0262684	0.5	0.0354017	-0.430492	1	1
Achn065261	1086	Alcohol dehydrogenase, putative; contains IPR002085 (Alcohol dehydrogenase superfamily, zinc-type), IPR016040 (NAD(P)-binding domain), IPR020843 (Polyketide synthase, enoylreductase)	10	0.542784	14	1.02411	-0.915919	0.174647	0.120478
Achn253171	1716	Probable leucine-rich repeat receptor-like protein kinase; contains IPR001611 (Leucine-rich repeat), IPR003689 (Zinc/iron permease)	1	0.034351	0.5	0.0231473	0.569508	1	1
Achn084791	744	Unknown protein	2	0.158458	3	0.320329	-1.01545	0.518158	0.433463
Achn179891	2028	Putative receptor-like kinase; contains IPR001878 (Zinc finger, CCHC-type), IPR001969 (Peptidase aspartic, active site), IPR011009 (Protein kinase-like domain), IPR013320 (Concanavalin A-like lectin/glucanase, subgroup)	37	1.07545	113	4.42648	-2.04122	3.89222e-15	5.98459e-16
Achn288481	954	GATA transcription factor, putative; contains IPR013088 (Zinc finger, NHR/GATA-type)	295	18.2276	222	18.4864	-0.0203368	0.899191	0.872611
Achn205361	1530	Ferrochelatase; contains IPR001015 (Ferrochelatase), IPR023329 (Chlorophyll a/b binding protein domain)	163	6.2799	158	8.20377	-0.385545	0.029124	0.0160767
Achn133671	1716	ABC transporter G family member; contains IPR013525 (ABC-2 type transporter), IPR027417 (P-loop containing nucleoside triphosphate hydrolase)	12	0.412212	21	0.972187	-1.23785	0.0274408	0.0150687
Achn230881	369	Unknown protein	9	1.43771	25	5.38222	-1.90442	0.000688041	0.000277771
Achn387511	258	Putative Ty3-gypsy-like retroelement pol polyprotein	0.5	0.114237	0.5	0.153956	-0.430492	1	1
Achn307271	900	Seed specific protein Bn15D14A; contains IPR027329 (TPX2, C-terminal domain)	17	1.11343	12	1.05922	0.0720083	0.916656	0.893304
Achn001241	279	Unknown protein	0.5	0.105639	1	0.284737	-1.43049	1	1
Achn175761	1776	Putative RING zinc finger domain superfamily protein isoform 1	521	17.2922	349	15.611	0.147564	0.190253	0.13314
Achn384601	756	Pentatricopeptide repeat-containing protein; contains IPR002885 (Pentatricopeptide repeat)	0.5	0.0389856	0.5	0.0525407	-0.430492	1	1
Achn274081	1374	Cryptochrome, DASH family; contains IPR005101 (DNA photolyase, FAD-binding/Cryptochrome, C-terminal), IPR006050 (DNA photolyase, N-terminal)	1547	66.3682	760	43.9415	0.59491	3.99337e-21	4.67214e-22
Achn098081	2877	Potassium-transporting ATPase B chain; contains IPR001757 (Cation-transporting P-type ATPase), IPR023214 (HAD-like domain)	11071	226.832	5278	145.739	0.63823	8.79797e-165	1.37352e-166
Achn239721	672	Serine carboxypeptidase, putative; contains IPR001563 (Peptidase S10, serine carboxypeptidase)	22	1.92979	42	4.9651	-1.36338	0.000534696	0.000211641
Achn331091	3720	Inter-alpha-trypsin inhibitor heavy chain, putative; contains IPR001564 (Nucleoside diphosphate kinase), IPR002035 (von Willebrand factor, type A)	616	9.761	748	15.9737	-0.7106	5.62264e-19	7.18566e-20
Achn076561	1941	Hexose transporter 1; contains IPR005828 (General substrate transporter), IPR008978 (HSP20-like chaperone), IPR016196 (Major facilitator superfamily domain, general substrate transporter)	283	8.59444	488	19.9729	-1.21657	7.75973e-30	6.66287e-31
Achn219551	285	Unknown protein	1	0.206829	1	0.278742	-0.430492	0.870548	0.831975
Achn194021	1170	Adenosine kinase, putative; contains IPR001805 (Adenosine kinase)	3757	189.283	2583	175.382	0.110041	0.00524931	0.0024671
Achn225991	909	40S ribosomal protein SA; contains IPR001865 (Ribosomal protein S2), IPR023591 (Ribosomal protein S2, flavodoxin-like domain)	4205	272.683	2513	219.622	0.312203	1.26714e-17	1.72558e-18
Achn348601	768	V-type proton ATPase subunit C; contains IPR004907 (ATPase, V1 complex, subunit C)	169	12.9713	147	15.2056	-0.229285	0.219204	0.15598
Achn213141	216	Unknown protein	0.5	0.13645	0.5	0.183892	-0.430492	1	1
Achn320901	600	GPI-anchored protein, putative	54	5.30517	38	5.0313	0.0764679	0.846422	0.799762
Achn000091	264	Unknown protein	0.5	0.111641	3	0.902745	-3.01545	1	1
Achn321511	387	Histone H2A; contains IPR009072 (Histone-fold)	731	111.343	224	45.9817	1.27588	1.53002e-35	1.12488e-36	up
Achn192071	2868	Pentatricopeptide repeat-containing protein, putative; contains IPR002885 (Pentatricopeptide repeat), IPR011990 (Tetratricopeptide-like helical)	26	0.534381	21	0.581685	-0.12237	0.820819	0.770642
Achn220681	993	Stress responsive protein; contains IPR000772 (Ricin B lectin domain)	362	21.489	124	9.92019	1.11516	7.92619e-15	1.24413e-15	up
Achn238051	312	Gamma-secretase subunit APH1-like; contains IPR009294 (Gamma-secretase subunit Aph-1)	76	14.3587	87	22.152	-0.625508	0.0108002	0.00543687
Achn251921	354	GMFP4	335	55.7825	144	32.3152	0.7876	3.56633e-08	8.77772e-09
Achn128081	303	Unknown protein	0.5	0.0972711	0.5	0.131092	-0.430492	1	1
Achn289171	285	Unknown protein; contains IPR025757 (Ternary complex factor MIP1, leucine-zipper)	0.5	0.103415	2	0.557484	-2.43049	1	1
Achn083551	1350	DCD (Development and Cell Death) domain protein; contains IPR013989 (Development/cell death domain)	35	1.52824	57	3.3542	-1.1341	0.000477427	0.000187298
Achn012281	1155	Retrotransposon protein; contains IPR024752 (Myb/SANT-like domain)	0.5	0.0255179	0.5	0.0343903	-0.430492	1	1
Achn120991	405	Unknown protein	3	0.436639	4	0.784608	-0.84553	0.520733	0.43798
Achn283601	2361	ATP-dependent RNA helicase chl1; contains IPR006555 (ATP-dependent helicase, C-terminal), IPR014001 (Helicase, superfamily 1/2, ATP-binding domain), IPR027076 (ATP-dependent RNA helicase DDX11/CHL1), IPR027417 (P-loop containing nucleoside triphosphate hydrolase)	89	2.22203	128	4.30687	-0.954759	3.86671e-06	1.16544e-06
Achn115741	1608	CASC3/Barentsz eIF4AIII binding protein; contains IPR018545 (Btz domain)	45	1.64962	31	1.53152	0.107165	0.804981	0.746858
Achn092511	1293	Unknown protein	21	0.957365	18	1.10591	-0.2081	0.72461	0.651101
Achn367421	441	Metal ion binding protein; contains IPR006121 (Heavy metal-associated domain, HMA)	3	0.400995	0.5	0.0900698	2.15447	1	1
Achn148101	3831	Putative DNA helicase Ino80; contains IPR000330 (SNF2-related), IPR001650 (Helicase, C-terminal), IPR027417 (P-loop containing nucleoside triphosphate hydrolase)	666	10.2475	412	8.54344	0.262386	0.00644746	0.0030786
Achn185801	279	Unknown protein	25	5.28193	34	9.68105	-0.874099	0.0354594	0.0200116
Achn328691	1467	Endoglucanase; contains IPR001701 (Glycoside hydrolase, family 9), IPR008928 (Six-hairpin glycosidase-like)	99	3.97797	63	3.4116	0.221585	0.416589	0.331789
Achn332241	501	Unknown protein	7	0.823601	51	8.08686	-3.29556	8.88315e-12	1.66297e-12
Achn123861	585	Zinc transporter zupT	79	7.96027	76	10.3206	-0.374639	0.153119	0.104092
Achn173021	339	AT4g28240/F26K10_120; contains IPR022251 (Protein of unknown function wound-induced)	825	143.453	346	81.0819	0.82313	5.5352e-20	6.76912e-21
Achn382661	606	Protein kinase, putative	25	2.43178	32	4.19493	-0.786636	0.0646781	0.0392184
Achn080011	2523	Breast carcinoma amplified sequence, putative; contains IPR015943 (WD40/YVTN repeat-like-containing domain), IPR022175 (Breast carcinoma amplified sequence 3)	378	8.83143	308	9.69797	-0.135036	0.292747	0.218931
Achn162571	1614	Reticuline oxidase; contains IPR012951 (Berberine/berberine-like), IPR016166 (FAD-binding, type 2)	1	0.0365219	1	0.0492203	-0.430492	0.870548	0.831975
Achn355781	1329	Glycosyltransferase family 61 protein; contains IPR007657 (Glycosyltransferase AER61, uncharacterised)	1	0.0443539	0.5	0.0298877	0.569508	1	1
Achn124131	198	Unknown protein	1	0.297709	5	2.0061	-2.75242	0.0694087	0.0425089
Achn326831	300	Pentatricopeptide repeat-containing protein; contains IPR002885 (Pentatricopeptide repeat)	44	8.64546	21	5.56091	0.636622	0.126518	0.0836499
Achn124841	2001	Protein kinase, putative; contains IPR011009 (Protein kinase-like domain), IPR026840 (Armadillo repeat-containing protein 3 and Serine/threonine-protein kinase CTR1)	175	5.15522	170	6.74916	-0.388672	0.0220886	0.0118763
Achn207901	2229	Sugar transporter, putative; contains IPR005828 (General substrate transporter), IPR016196 (Major facilitator superfamily domain, general substrate transporter)	19	0.502458	27	0.96228	-0.937452	0.0476113	0.027888
Achn330301	615	Receptor-like protein kinase; contains IPR001611 (Leucine-rich repeat)	18	1.72526	22	2.84181	-0.719999	0.165624	0.113427
Achn325621	288	Unknown protein	5	1.02337	0.5	0.137919	2.89144	0.112588	0.0731469
Achn247271	321	Heat shock factor protein HSF30, putative	0.5	0.0918167	1	0.247481	-1.43049	1	1
Achn017511	1779	60S ribosomal protein L19, putative; contains IPR013894 (Domain of unknown function DUF1767)	155	5.13585	156	6.9662	-0.43977	0.0134141	0.00687628
Achn051641	375	Unknown protein; contains IPR015425 (Actin-binding FH2)	0.5	0.0785951	8	1.69475	-4.43049	0.00435569	0.0020147
Achn257771	1089	Serine/threonine-protein phosphatase; contains IPR004843 (Metallophosphoesterase domain)	431	23.3295	184	13.4226	0.79749	2.04598e-10	4.2279e-11
Achn267881	993	Putative zinc-containing alcohol dehydrogenase (Oxidoreductase); contains IPR002085 (Alcohol dehydrogenase superfamily, zinc-type), IPR016040 (NAD(P)-binding domain), IPR020843 (Polyketide synthase, enoylreductase)	352	20.8954	242	19.3604	0.110076	0.440869	0.354008
Achn078901	351	Peptidyl-prolyl cis-trans isomerase; contains IPR001179 (Peptidyl-prolyl cis-trans isomerase, FKBP-type, domain), IPR023566 (Peptidyl-prolyl cis-trans isomerase, FKBP-type)	6	1.00763	26	5.88456	-2.54597	2.7754e-05	9.22503e-06
Achn255341	261	Hydrolase, alpha/beta fold family protein	10	2.25848	3	0.913121	1.30647	0.188689	0.131823
Achn280151	210	Unknown protein	5	1.40348	2	0.756586	0.891436	0.518155	0.434636
Achn342781	336	Unknown protein	0.5	0.0877177	0.5	0.118217	-0.430492	1	1
Achn130441	435	Unknown protein	2	0.271017	15	2.73936	-3.33738	0.000310201	0.000118357
Achn159331	864	D-3-phosphoglycerate dehydrogenase, putative; contains IPR006236 (D-3-phosphoglycerate dehydrogenase)	8	0.545799	1	0.0919462	2.56951	0.0556128	0.0331873
Achn069721	1029	Regulator of Vps4 activity in the MVB pathway protein; contains IPR005061 (Domain of unknown function DUF292, eukaryotic)	151	8.65004	297	22.9292	-1.40641	5.83712e-23	6.30124e-24	down
Achn247341	159	Unknown protein	0.5	0.185366	0.5	0.249816	-0.430492	1	1
Achn312371	861	Auxin-responsive protein; contains IPR003311 (AUX/IAA protein)	303	20.7442	131	12.0869	0.779259	2.22692e-07	5.92575e-08
Achn110191	276	Unknown protein	0.5	0.106787	0.5	0.143916	-0.430492	1	1
Achn269911	1038	Short internode related sequence; contains IPR007818 (Protein of unknown function DUF702)	6	0.34073	8	0.612266	-0.84553	0.351911	0.272696
Achn068231	2253	ARGONAUTE 1; contains IPR003100 (Argonaute/Dicer protein, PAZ), IPR012337 (Ribonuclease H-like domain), IPR014811 (Domain of unknown function DUF1785)	1646	43.0651	710	25.0348	0.782581	1.01946e-35	7.44578e-37
Achn152701	897	Poly(RC)-binding protein; contains IPR004087 (K Homology domain)	281	18.4659	184	16.2957	0.180372	0.247388	0.180077
Achn297171	1842	Putative DUF1421 domain family protein; contains IPR010820 (Protein of unknown function DUF1421), IPR015940 (Ubiquitin-associated/translation elongation factor EF1B, N-terminal, eukaryote)	555	17.7607	363	15.6554	0.182026	0.0905084	0.0573441
Achn102431	261	Unknown protein	0.5	0.112924	0.5	0.152187	-0.430492	1	1
Achn295741	156	Unknown protein	0.5	0.18893	0.5	0.25462	-0.430492	1	1
Achn133821	1797	Peptide-N4-(N-acetyl-beta-glucosaminyl)asparagine amidase A, putative; contains IPR021102 (Peptide-N4-(N-acetyl-beta-glucosaminyl)asparagine amidase A)	936	30.7032	715	31.6086	-0.0419268	0.63431	0.554493
Achn281991	819	Aquaporin protein 10; contains IPR000425 (Major intrinsic protein), IPR023271 (Aquaporin-like)	188	13.531	313	30.3604	-1.16592	2.69845e-18	3.5588e-19	down
Achn057961	2541	Pentatricopeptide repeat-containing protein, putative; contains IPR002885 (Pentatricopeptide repeat)	214	4.96439	209	6.53415	-0.396384	0.00907894	0.00449662
Achn384981	1224	Transcriptional regulator STERILE APETALA, putative; contains IPR011047 (Quinonprotein alcohol dehydrogenase-like superfamily), IPR015943 (WD40/YVTN repeat-like-containing domain)	8	0.38527	6	0.389419	-0.0154546	0.987545	0.984005
Achn250991	1152	Putative metacaspase family protein; contains IPR005735 (Zinc finger, LSD1-type), IPR011600 (Peptidase C14, caspase catalytic)	534	27.3241	327	22.5498	0.277057	0.0104682	0.00524869
Achn135341	222	Unknown protein	30	7.96572	5	1.78922	2.15447	0.000512676	0.000202359
Achn048081	1326	Anthranilate N-benzoyltransferase protein, putative; contains IPR003480 (Transferase), IPR023213 (Chloramphenicol acetyltransferase-like domain)	92	4.08979	13	0.778838	2.39263	2.11466e-11	4.07103e-12
Achn144941	1002	ATP synthase subunit beta	81	4.76512	77	6.10479	-0.357429	0.170764	0.117466
Achn071771	2376	Putative receptor kinase; contains IPR011009 (Protein kinase-like domain), IPR013083 (Zinc finger, RING/FYVE/PHD-type), IPR013320 (Concanavalin A-like lectin/glucanase, subgroup), IPR014729 (Rossmann-like alpha/beta/alpha sandwich fold)	551	13.6698	367	12.2706	0.15578	0.152276	0.103495
Achn338151	246	Unknown protein	0.5	0.11981	0.5	0.161467	-0.430492	1	1
Achn168371	1479	Ectonucleotide pyrophosphatase/phosphodiesterase family member; contains IPR002591 (Type I phosphodiesterase/nucleotide pyrophosphatase/phosphate transferase)	584	23.2756	189	10.1518	1.19709	5.85944e-26	5.67649e-27	up
Achn000371	795	WRKY transcription factor 10; contains IPR003657 (DNA-binding WRKY)	11	0.815609	2	0.199853	2.02894	0.0513451	0.0303361
Achn249631	213	Unknown protein	35	9.68601	83	30.9561	-1.67625	5.7113e-09	1.31801e-09	down
Achn119981	321	40S ribosomal protein S14; contains IPR001971 (Ribosomal protein S11)	1992	365.798	834	206.399	0.825606	4.42191e-47	2.45632e-48
Achn324201	1710	Ankyrin repeat-containing protein, putative; contains IPR020683 (Ankyrin repeat-containing domain), IPR026961 (PGG domain)	141	4.86048	96	4.45988	0.124097	0.59002	0.50944
Achn014921	1296	Acyltransferase, putative; contains IPR002123 (Phospholipid/glycerol acyltransferase)	601	27.3354	345	21.1476	0.370277	0.000261013	9.84996e-05
Achn313561	705	Mitochondrial transcription termination factor family protein	11	0.91973	14	1.57756	-0.778415	0.243548	0.176541
Achn331801	807	5-hydroxyisourate hydrolase; contains IPR000895 (Transthyretin/hydroxyisourate hydrolase), IPR018020 (Oxo-4-hydroxy-4-carboxy-5-ureidoimidazoline decarboxylase), IPR023416 (Transthyretin/hydroxyisourate hydrolase, superfamily), IPR023418 (Transthyretin, thyroxine binding site), IPR023419 (Transthyretin, conserved site)	434	31.701	220	21.6569	0.549699	6.19154e-06	1.91299e-06
Achn324471	669	MADS-box transcription factor; contains IPR002100 (Transcription factor, MADS-box)	34	2.99578	27	3.20616	-0.0979167	0.838519	0.79052
Achn227651	819	BRI1 kinase inhibitor 1	103	7.41327	132	12.8038	-0.788386	7.7426e-05	2.71947e-05
Achn300741	660	Cyclin dependent kinase inhibitor; contains IPR003175 (Cyclin-dependent kinase inhibitor)	377	33.6708	191	22.9899	0.5505	2.65692e-05	8.80952e-06
Achn185881	2112	Chaperone protein dnaJ; contains IPR001623 (DnaJ domain), IPR024593 (Domain of unknown function DUF3444)	281	7.84276	258	9.7045	-0.307293	0.0238738	0.0129489
Achn270661	681	Putative uncharacterized protein F24G16.150	38	3.28922	56	6.53264	-0.989919	0.00210829	0.000920736
Achn030631	1467	2-succinylbenzoate-CoA ligase; contains IPR000873 (AMP-dependent synthetase/ligase)	79	3.17434	117	6.33583	-0.997076	4.75496e-06	1.44726e-06
Achn181391	423	Optic atrophy 3 protein (OPA3); contains IPR010754 (Optic atrophy 3-like)	58	8.08247	40	7.5122	0.105561	0.783534	0.718046
Achn028501	1806	BTB/POZ domain-containing protein; contains IPR027356 (NPH3 domain)	9	0.293752	24	1.0557	-1.84553	0.0011657	0.000488455
Achn168051	1623	Sodium/calcium exchanger protein; contains IPR004837 (Sodium/calcium exchanger membrane region)	695	25.2419	287	14.0479	0.84547	9.5636e-18	1.29426e-18
Achn184211	525	F22D16.19 protein; contains IPR007493 (Protein of unknown function DUF538)	216	24.2522	62	9.38167	1.3702	2.07852e-12	3.73985e-13	up
Achn084461	240	Unknown protein	25	6.14024	18	5.95811	0.0434391	0.937001	0.921451
Achn032191	351	Homeobox protein knotted-1, putative; contains IPR005540 (KNOX1)	9	1.51144	13	2.94228	-0.961007	0.173172	0.119298
Achn243441	444	Unknown protein	0.5	0.066381	1	0.178922	-1.43049	1	1
Achn206891	246	Unknown protein	5	1.1981	3	0.968799	0.306474	0.817202	0.766269
Achn317991	759	HAT family dimerization domain-containing protein; contains IPR012337 (Ribonuclease H-like domain)	2	0.155326	0.5	0.052333	1.56951	1	1
Achn300981	615	NAC domain protein,; contains IPR003441 (No apical meristem (NAM) protein)	2	0.191695	2	0.258346	-0.430492	0.817341	0.764136
Achn317341	1602	1-aminocyclopropane-1-carboxylate synthase; contains IPR015424 (Pyridoxal phosphate-dependent transferase)	46	1.69259	31	1.53726	0.138874	0.744544	0.674048
Achn069001	516	Unknown protein; contains IPR008889 (VQ)	0.5	0.0571185	1	0.153956	-1.43049	1	1
Achn209231	375	Sigma factor binding protein 1; contains IPR008889 (VQ)	54	8.48827	51	10.804	-0.34803	0.286818	0.21402
Achn074461	1278	Enhancer of polycomb-like protein; contains IPR019542 (Enhancer of polycomb-like, N-terminal)	283	13.0531	218	13.5511	-0.0540181	0.7449	0.674787
Achn107741	2859	Phototropin 1; contains IPR000014 (PAS domain), IPR000700 (PAS-associated, C-terminal), IPR011009 (Protein kinase-like domain)	3593	74.0798	1828	50.7937	0.544431	7.64862e-41	4.91981e-42
Achn254821	1380	Vacuolar sorting receptor 1, putative; contains IPR003137 (Protease-associated domain, PA)	14	0.598006	9	0.518097	0.206938	0.797044	0.732573
Achn172481	186	Unknown protein	0.5	0.158458	0.5	0.213552	-0.430492	1	1
Achn116911	960	Anaphase promoting complex subunit 8/cell division cycle protein 23-like protein; contains IPR011990 (Tetratricopeptide-like helical)	98	6.01743	29	2.3998	1.32624	5.90544e-06	1.8195e-06
Achn008591	510	Photosystem II 11 kD protein (Psb27); contains IPR025585 (Photosystem II Pbs27)	505	58.3684	240	37.3842	0.642757	1.42875e-08	3.40459e-09
Achn327191	1215	Unknown protein	70	3.39608	34	2.22306	0.611328	0.0588287	0.0353396
Achn151001	1071	Transposon protein, putative, CACTA, En/Spm sub-class; contains IPR024752 (Myb/SANT-like domain), IPR026103 (Harbinger transposase-derived nuclease)	0.5	0.0275193	8	0.593401	-4.43049	0.00435569	0.0020147
Achn018631	1953	Putative histone-lysine N-methyltransferase family protein; contains IPR001214 (SET domain), IPR003105 (SRA-YDG), IPR007728 (Pre-SET domain), IPR015947 (PUA-like domain), IPR025794 (Histone H3-K9 methyltransferase, plant)	321	9.68856	250	10.1692	-0.0698469	0.642149	0.562317
Achn310321	1476	Rho GTPase activating protein 2; contains IPR000095 (PAK-box/P21-Rho-binding), IPR008936 (Rho GTPase activation protein)	850	33.946	393	21.1521	0.682441	4.00134e-15	6.15479e-16
Achn113061	1452	Putative uncharacterized protein P0453G03.24; contains IPR021319 (Protein of unknown function DUF2921)	81	3.28833	99	5.41647	-0.719999	0.00181601	0.000785069
Achn377791	324	Peptidoglycan-binding LysM domain-containing protein; contains IPR018392 (Peptidoglycan-binding lysin domain)	36	6.54959	17	4.16823	0.65197	0.161005	0.109996
Achn337231	1299	Transcription factor jumonji domain-containing protein; contains IPR003347 (JmjC domain)	229	10.3916	370	22.6277	-1.12267	3.0726e-20	3.71851e-21	down
Achn085901	771	Unknown protein	9	0.688089	8	0.824296	-0.260567	0.776597	0.708341
Achn298621	171	Unknown protein	0.5	0.172358	1	0.46457	-1.43049	1	1
Achn130791	1044	Pollen specific protein sf21, putative; contains IPR004142 (Ndr)	77	4.34757	93	7.07669	-0.702864	0.00318323	0.0014393
Achn246461	591	Myb-related transcription factor; contains IPR009057 (Homeodomain-like)	0.5	0.04987	1	0.134419	-1.43049	1	1
Achn384501	396	Unknown protein	0.5	0.0744271	3	0.60183	-3.01545	1	1
Achn041941	390	Monogalactosyldiacylglycerol synthase; contains IPR009695 (Diacylglycerol glucosyltransferase, N-terminal)	24	3.62746	96	19.5548	-2.43049	7.06694e-16	1.04854e-16
Achn255311	195	Unknown protein	4	1.20915	1	0.407392	1.56951	0.352849	0.273978
Achn177631	1068	UPF0160 protein MYG1, mitochondrial; contains IPR003226 (Metal-dependent protein hydrolase), IPR008509 (Protein of unknown function DUF791)	622	34.3301	288	21.4224	0.680354	2.70804e-11	5.25517e-12
Achn191941	855	Tryptophan synthase alpha chain; contains IPR002028 (Tryptophan synthase, alpha chain), IPR013785 (Aldolase-type TIM barrel)	142	9.78991	143	13.2867	-0.440616	0.018022	0.00953335
Achn369101	321	Unknown protein	0.5	0.0918167	0.5	0.123741	-0.430492	1	1
Achn051611	3333	Tel2-interacting protein; contains IPR016024 (Armadillo-type fold)	336	5.94238	441	10.5112	-0.822809	1.11827e-14	1.77085e-15
Achn214641	192	Unknown protein	0.5	0.153506	0.5	0.206879	-0.430492	1	1
Achn065991	525	Unknown protein	12	1.34734	10	1.51317	-0.167458	0.833782	0.784729
Achn144791	846	Transcription factor BIM1, putative	114	7.94312	92	8.63903	-0.121164	0.626275	0.545631
Achn110561	774	Peroxidase; contains IPR010255 (Haem peroxidase)	1	0.076158	1	0.102638	-0.430492	0.870548	0.831975
Achn121471	4422	Formin 2B; contains IPR003104 (Actin-binding FH2/DRF autoregulatory), IPR008973 (C2 calcium/lipid-binding domain, CaLB)	442	5.89196	591	10.6174	-0.849604	2.39922e-20	2.8905e-21
Achn040421	492	General transcription factor 3C polypeptide 6; contains IPR019481 (Transcription factor TFIIIC, tau55-related)	35	4.19333	36	5.81279	-0.471134	0.231657	0.166534
Achn267651	1692	DUF895 domain membrane protein; contains IPR010291 (Ion channel regulatory protein, UNC-93), IPR016196 (Major facilitator superfamily domain, general substrate transporter)	6	0.209029	3	0.140854	0.569508	0.64273	0.563167
Achn338411	1152	Cytochrome P450, putative; contains IPR001128 (Cytochrome P450)	24	1.22805	33	2.27567	-0.889924	0.0354097	0.0199777
Achn151671	183	Unknown protein	0.5	0.161055	0.5	0.217053	-0.430492	1	1
Achn351451	1644	Zinc finger protein; contains IPR013087 (Zinc finger C2H2-type/integrase DNA-binding domain)	167	5.98785	61	2.94765	1.02247	1.43858e-06	4.13312e-07
Achn096441	423	Syntaxin-like protein; contains IPR010989 (t-SNARE)	358	49.8884	149	27.9829	0.834155	1.87219e-09	4.15934e-10
Achn312351	2079	Fatty acid oxidation complex subunit alpha 1; contains IPR001753 (Crotonase superfamily), IPR008927 (6-phosphogluconate dehydrogenase, C-terminal-like), IPR016040 (NAD(P)-binding domain), IPR018376 (Enoyl-CoA hydratase/isomerase, conserved site)	2313	65.5809	1421	54.2984	0.272367	4.39185e-08	1.09065e-08
Achn297621	1548	3-phosphoshikimate 1-carboxyvinyltransferase; contains IPR006264 (3-phosphoshikimate 1-carboxyvinyltransferase), IPR013792 (RNA 3'-terminal phosphate cyclase/enolpyruvate transferase, alpha/beta), IPR023193 (3-phosphoshikimate 1-carboxyvinyltransferase, conserved site)	277	10.5479	319	16.3707	-0.634163	2.6498e-07	7.0935e-08
Achn186591	1449	Endoglucanase; contains IPR001701 (Glycoside hydrolase, family 9), IPR008928 (Six-hairpin glycosidase-like)	1465	59.5972	1198	65.6804	-0.140219	0.0221065	0.0118873
Achn248551	1473	Nuclear transcription factor Y subunit B-3; contains IPR003734 (Protein of unknown function DUF155), IPR003957 (Transcription factor, CBFA/NFYB, DNA topoisomerase), IPR009072 (Histone-fold)	730	29.213	429	23.1367	0.336427	0.000233595	8.76372e-05
Achn293001	1110	UDP-glycosyltransferase 1; contains IPR002213 (UDP-glucuronosyl/UDP-glucosyltransferase)	41	2.1773	22	1.57452	0.467628	0.277939	0.20657
Achn253281	3690	Receptor protein kinase-like protein; contains IPR000073 (Alpha/beta hydrolase fold-1), IPR001611 (Leucine-rich repeat), IPR002410 (Peptidase S33), IPR003591 (Leucine-rich repeat, typical subtype), IPR011009 (Protein kinase-like domain), IPR013210 (Leucine-rich repeat-containing N-terminal, type 2)	557	8.89786	390	8.39626	0.0837111	0.461442	0.373082
Achn205831	1773	Asparagine--tRNA ligase; contains IPR018150 (Aminoacyl-tRNA synthetase, class II (D/K/N)-like)	370	12.3013	245	10.9775	0.164251	0.22422	0.16012
Achn053081	402	Unknown protein	0.5	0.0733163	0.5	0.0988079	-0.430492	1	1
Achn038101	396	Gamma-soluble NSF attachment protein	105	15.6297	114	22.8695	-0.549137	0.00936003	0.00464178
Achn005421	1083	Zinc metallopeptidase, putative; contains IPR001876 (Zinc finger, RanBP2-type), IPR013536 (WLM)	62	3.37458	54	3.96107	-0.231183	0.475615	0.386103
Achn154951	495	Arabidopsis thaliana genomic DNA, chromosome 5, P1 clone:MOK16; contains IPR007608 (Senescence regulator)	10	1.19083	2	0.320976	1.89144	0.0782375	0.0486819
Achn331561	1551	Ethylene-responsive transcription factor, putative; contains IPR016177 (DNA-binding, integrase-type)	1	0.0380054	6	0.307317	-3.01545	0.0354189	0.0200187
Achn289411	540	Unknown protein	1	0.10916	0.5	0.073557	0.569508	1	1
Achn093371	741	Methionine aminopeptidase; contains IPR000994 (Peptidase M24, structural domain), IPR002468 (Peptidase M24A, methionine aminopeptidase, subfamily 2), IPR011991 (Winged helix-turn-helix DNA-binding domain)	95	7.55722	89	9.54156	-0.33637	0.163575	0.111902
Achn327691	951	Lipid binding protein, putative; contains IPR009769 (Domain of unknown function DUF1336)	163	10.1033	93	7.76873	0.379077	0.0631094	0.038165
Achn174831	747	Adenylate kinase 1, putative; contains IPR000850 (Adenylate kinase), IPR027417 (P-loop containing nucleoside triphosphate hydrolase)	116	9.15364	171	18.1854	-0.990364	2.83752e-08	6.92769e-09
Achn077241	693	WGS project CAID00000000 data, contig chromosome 04; contains IPR025927 (Potential DNA-binding domain)	49	4.16792	39	4.47074	-0.101184	0.800539	0.74161
Achn226601	2478	Protein CHUP1	36	0.856363	6	0.192352	2.15447	0.000129347	4.68655e-05
Achn325591	1053	Gibberellin 2-oxidase, putative; contains IPR002283 (Isopenicillin N synthase), IPR026992 (Non-haem dioxygenase N-terminal domain), IPR027443 (Isopenicillin N synthase-like)	1	0.0559794	0.5	0.0377215	0.569508	1	1
Achn126511	1743	TBCC domain-containing protein; contains IPR016098 (Cyclase-associated protein CAP/septum formation inhibitor MinC, C-terminal), IPR017901 (C-CAP/cofactor C-like domain)	388	13.1217	355	16.18	-0.302254	0.00842186	0.00410646
Achn386191	1152	Mitochondrial transcription termination factor family protein; contains IPR003690 (Mitochodrial transcription termination factor-related)	614	31.4176	186	12.8265	1.29244	1.3518e-30	1.13332e-31	up
Achn383451	1728	Receptor-like protein kinase; contains IPR011009 (Protein kinase-like domain)	382	13.031	306	14.0678	-0.110451	0.397016	0.314146
Achn331381	366	Unknown protein	1	0.161055	7	1.51937	-3.23785	0.0178847	0.00944071
Achn269251	2454	RING/U-box domain-containing protein	734	17.631	474	15.3445	0.200401	0.0297259	0.0164485
Achn358611	153	Unknown protein	13	5.00851	2	1.03845	2.26995	0.0214864	0.0115285
Achn045161	432	Uracil phosphoribosyltransferase; contains IPR026008 (Uridine kinase-like protein)	54	7.36829	46	8.45905	-0.199167	0.569762	0.488319
Achn202461	2988	Pumilio, putative; contains IPR012940 (Nucleic acid binding NABP), IPR016024 (Armadillo-type fold)	206	4.0639	243	6.46061	-0.668804	2.76683e-06	8.2029e-07
Achn119781	936	Pyridoxal biosynthesis lyase PdxS; contains IPR001852 (Vitamin B6 biosynthesis protein), IPR013785 (Aldolase-type TIM barrel)	1178	74.1867	577	48.972	0.599204	1.57061e-16	2.25574e-17
Achn116591	1797	Quinolinate synthase; contains IPR003473 (Quinolinate synthetase A), IPR003808 (Fe-S metabolism associated domain, SufE-like)	138	4.52676	297	13.1297	-1.53629	4.75591e-26	4.59734e-27
Achn373621	1917	Pentatricopeptide repeat protein; contains IPR002885 (Pentatricopeptide repeat), IPR011990 (Tetratricopeptide-like helical)	156	4.79688	59	2.44499	0.972267	8.57619e-06	2.68531e-06
Achn130291	264	Unknown protein	0.5	0.111641	2	0.60183	-2.43049	1	1
Achn187501	927	Signal peptide peptidase SppA, 67K type; contains IPR002142 (Peptidase S49)	1	0.0635882	1	0.0856974	-0.430492	0.870548	0.831975
Achn111491	1377	Pectinesterase; contains IPR006501 (Pectinesterase inhibitor), IPR011050 (Pectin lyase fold/virulence factor)	100	4.28078	11	0.634609	2.75393	3.33348e-14	5.42502e-15
Achn210991	1896	Nucleosome/chromatin assembly factor group; contains IPR018501 (DDT domain superfamily)	38	1.18141	60	2.51397	-1.08946	0.000523871	0.000206992
Achn299701	1704	Protein FRIGIDA, putative; contains IPR012474 (Frigida-like)	16094	556.738	5614	261.728	1.08893	0	0	up
Achn174191	1698	Growth-regulating factor 1; contains IPR014977 (WRC), IPR014978 (Glutamine-Leucine-Glutamine, QLQ)	146	5.06841	77	3.60247	0.492546	0.0230106	0.0124319
Achn005521	189	Putative 4-methyl-5(B-hydroxyethyl)-thiazol monophosphate biosynthesis enzyme	150	46.7828	74	31.1041	0.588873	0.00607932	0.00289178
Achn143471	216	Unknown protein	0.5	0.13645	0.5	0.183892	-0.430492	1	1
Achn084861	465	Cysteine proteinase inhibitor; contains IPR000010 (Proteinase inhibitor I25, cystatin), IPR027214 (Cystatin)	3315	420.23	3296	563.095	-0.422199	6.73368e-32	5.43755e-33
Achn251001	1698	Calcium-dependent lipid-binding domain-containing protein; contains IPR008973 (C2 calcium/lipid-binding domain, CaLB), IPR016181 (Acyl-CoA N-acyltransferase)	211	7.32489	141	6.59673	0.151056	0.412746	0.328191
Achn255801	495	Phosphatidylglycerol/phosphatidylinositol transfer protein; contains IPR014756 (Immunoglobulin E-set)	212	25.2457	120	19.2586	0.390538	0.0274367	0.0150623
Achn286521	3876	Hepatoma-derived growth factor-like protein; contains IPR000313 (PWWP), IPR006569 (CID domain)	420	6.38737	499	10.2274	-0.679143	4.34138e-12	7.96112e-13
Achn103511	417	Putative uncharacterized protein P0022B05.126; contains IPR007493 (Protein of unknown function DUF538)	1	0.141358	7	1.33355	-3.23785	0.0178847	0.00944071
Achn101771	426	Zinc finger (B-box type) family protein; contains IPR000315 (Zinc finger, B-box)	17	2.35232	25	4.66206	-0.986885	0.0465615	0.0272147
Achn022931	1152	Glycogen debranching enzyme; contains IPR013783 (Immunoglobulin-like fold), IPR015902 (Glycoside hydrolase, family 13), IPR017853 (Glycoside hydrolase, superfamily)	66	3.37713	83	5.72365	-0.761137	0.00279435	0.00124969
Achn062661	405	Superoxide dismutase; contains IPR001189 (Manganese/iron superoxide dismutase)	318	46.2838	252	49.4303	-0.094889	0.517551	0.431366
Achn245241	354	Retrovirus-related pol polyprotein	2	0.33303	0.5	0.112206	1.56951	1	1
Achn026291	378	Stigma-specific Stig1 family protein; contains IPR006969 (Stigma-specific protein Stig1)	0.5	0.0779713	0.5	0.105081	-0.430492	1	1
Achn203001	1041	Disease resistance response/ dirigent-like protein; contains IPR004265 (Plant disease resistance response protein)	0.5	0.0283123	0.5	0.0381564	-0.430492	1	1
Achn196711	2841	LSG; contains IPR019448 (EEIG1/EHBP1 N-terminal domain)	401	8.32012	350	9.78688	-0.234245	0.0438155	0.0254446
Achn262571	210	Unknown protein	0.5	0.140348	0.5	0.189146	-0.430492	1	1
Achn010591	1269	UNE1-like protein; contains IPR006943 (Domain of unknown function DUF641, plant)	781	36.2782	462	28.922	0.326938	0.000210161	7.83939e-05
Achn275991	1152	Abscisic acid receptor PYL9; contains IPR019587 (Polyketide cyclase/dehydrase), IPR023393 (START-like domain)	137	7.01011	107	7.37868	-0.073927	0.758148	0.688485
Achn140311	1083	Pectinesterase; contains IPR011050 (Pectin lyase fold/virulence factor)	18	0.979717	71	5.20808	-2.41031	6.59405e-12	1.22317e-12
Achn104421	1740	Transcription factor MYC2; contains IPR011598 (Myc-type, basic helix-loop-helix (bHLH) domain), IPR025610 (Transcription factor MYC/MYB N-terminal)	1060	35.9098	302	13.7881	1.38095	1.2963e-57	5.98106e-59	up
Achn104731	255	Unknown protein	0.5	0.115581	2	0.623071	-2.43049	1	1
Achn082661	711	Lipase; contains IPR002921 (Lipase, class 3)	363	30.0949	225	25.1397	0.259552	0.0516795	0.0305743
Achn326871	1800	NPR1-1 protein; contains IPR011333 (BTB/POZ fold), IPR020683 (Ankyrin repeat-containing domain), IPR021094 (NPR1/NIM1-like, C-terminal), IPR024228 (Domain of unknown function DUF3420)	615	20.14	534	23.5677	-0.226745	0.0144481	0.00746666
Achn331471	1455	Cellulase (Glycosyl hydrolase family 5) protein; contains IPR000772 (Ricin B lectin domain), IPR017853 (Glycoside hydrolase, superfamily)	17491	708.612	24040	1312.56	-0.889316	0	0
Achn089741	732	Protein kinase family protein / ankyrin repeat family protein; contains IPR011009 (Protein kinase-like domain), IPR020683 (Ankyrin repeat-containing domain)	139	11.1934	123	13.3488	-0.254065	0.214321	0.152188
Achn110461	1770	Probable peptide/nitrate transporter; contains IPR000109 (Proton-dependent oligopeptide transporter family), IPR016196 (Major facilitator superfamily domain, general substrate transporter)	313	10.4238	253	11.3552	-0.123467	0.389411	0.307351
Achn261641	3678	Calmodulin-binding transcription activator; contains IPR000048 (IQ motif, EF-hand binding site), IPR005559 (CG-1 DNA-binding domain), IPR013783 (Immunoglobulin-like fold), IPR014756 (Immunoglobulin E-set), IPR020683 (Ankyrin repeat-containing domain), IPR027417 (P-loop containing nucleoside triphosphate hydrolase)	639	10.2411	651	14.061	-0.457334	4.1895e-08	1.03787e-08
Achn336731	1800	Putative uncharacterized protein OSJNBa0040E17.32; contains IPR007658 (Protein of unknown function DUF594), IPR025315 (Domain of unknown function DUF4220)	119	3.89701	69	3.04526	0.355801	0.141159	0.0950642
Achn266201	765	F-box family protein; contains IPR001810 (F-box domain, cyclin-like)	0.5	0.038527	0.5	0.0519226	-0.430492	1	1
Achn169371	480	RING finger protein	20	2.4561	17	2.81355	-0.196027	0.748365	0.678243
Achn347331	2979	Argonaute 4-like protein; contains IPR003100 (Argonaute/Dicer protein, PAZ), IPR012337 (Ribonuclease H-like domain), IPR014811 (Domain of unknown function DUF1785)	7003	138.57	3046	81.2282	0.770565	3.51218e-145	6.22697e-147
Achn341591	678	Ras-related protein Rab-25; contains IPR001806 (Small GTPase superfamily), IPR002041 (Ran GTPase), IPR005225 (Small GTP-binding protein domain), IPR024156 (Small GTPase superfamily, ARF type), IPR027417 (P-loop containing nucleoside triphosphate hydrolase)	156	13.5629	82	9.60797	0.497358	0.0174291	0.00913668
Achn342991	159	Unknown protein	12	4.44878	0.5	0.249816	4.15447	0.00300771	0.00135257
Achn222151	3465	Symplekin, putative; contains IPR016024 (Armadillo-type fold), IPR021850 (Protein of unknown function DUF3453), IPR022075 (Symplekin C-terminal)	416	7.07696	480	11.0049	-0.636943	1.5745e-10	3.22216e-11
Achn339561	828	Mannose-6-phosphate isomerase; contains IPR001250 (Mannose-6-phosphate isomerase, type I)	52	3.70194	40	3.83775	-0.0519804	0.891991	0.862642
Achn113501	207	Unknown protein	16	4.55624	14	5.37286	-0.237847	0.72385	0.650188
Achn099161	1176	Pectate lyase; contains IPR011050 (Pectin lyase fold/virulence factor), IPR018082 (AmbAllergen)	3054	153.08	980	66.2013	1.20935	5.58646e-134	1.07835e-135	up
Achn162231	309	Ubiquitin thioesterase protein OTUB1; contains IPR019400 (Peptidase C65, otubain)	112	21.3656	135	34.7075	-0.699953	0.000340428	0.00013056
Achn039391	2148	Aspartokinase; contains IPR001048 (Aspartate/glutamate/uridylate kinase)	536	14.7091	461	17.0496	-0.213026	0.0342753	0.0192397
Achn286971	348	Unknown protein	28	4.74281	45	10.2726	-1.11499	0.00239344	0.00106025
Achn330531	1821	Exocyst complex component 7; contains IPR004140 (Exocyst complex protein Exo70), IPR016159 (Cullin repeat-like-containing domain)	466	15.0846	165	7.19816	1.06737	1.4286e-17	1.95194e-18
Achn146411	336	Unknown protein	1	0.175435	1	0.236433	-0.430492	0.870548	0.831975
Achn268711	639	Intermembrane space import and assembly protein 40, mitochondrial, putative	16	1.47596	19	2.36211	-0.67842	0.227266	0.162666
Achn263651	315	Unknown protein	0.5	0.0935656	0.5	0.126098	-0.430492	1	1
Achn297241	3465	Phospholipid-transporting ATPase, putative; contains IPR001757 (Cation-transporting P-type ATPase), IPR023214 (HAD-like domain)	599	10.1901	463	10.6151	-0.0589483	0.585657	0.504946
Achn246951	1785	Ubx domain-containing, putative; contains IPR001012 (UBX)	439	14.4972	267	11.8829	0.286889	0.016992	0.00888979
Achn176171	255	Unknown protein	0.5	0.115581	0.5	0.155768	-0.430492	1	1
Achn319421	186	Unknown protein	0.5	0.158458	0.5	0.213552	-0.430492	1	1
Achn106921	777	Plant-specific domain TIGR01570 family protein; contains IPR006460 (Protein of unknown function DUF617, plant)	16	1.21382	28	2.86276	-1.23785	0.0100298	0.00500426
Achn011291	468	Unknown protein	0.5	0.0629768	17	2.8857	-5.51795	1.08013e-05	3.42452e-06
Achn278311	303	Abscisic acid receptor PYL9; contains IPR019587 (Polyketide cyclase/dehydrase), IPR023393 (START-like domain)	613	119.254	194	50.8636	1.22934	2.5236e-28	2.27682e-29	up
Achn039241	1584	Down-regulated in metastasis (DRIM) domain-containing protein	202	7.51714	256	12.839	-0.772281	3.84119e-08	9.48036e-09
Achn370361	1803	Hydroxyproline-rich glycoprotein-like protein	380	12.4235	252	11.1033	0.162084	0.224029	0.159943
Achn352331	774	Kinesin light chain, putative; contains IPR011990 (Tetratricopeptide-like helical)	302	22.9997	133	13.6508	0.75263	5.47079e-07	1.51021e-07
Achn222321	954	Arginine N-methyltransferase; contains IPR020683 (Ankyrin repeat-containing domain), IPR026480 (Arginine N-methyltransferase 2-like domain)	220	13.5935	115	9.57628	0.505378	0.00368821	0.00168169
Achn321721	261	Multidrug resistance protein ABC transporter family	20	4.51696	39	11.8706	-1.39397	0.000699226	0.000282614
Achn020111	444	Auxin-induced SAUR-like protein; contains IPR003676 (Auxin responsive SAUR protein)	0.5	0.066381	0.5	0.0894612	-0.430492	1	1
Achn307981	936	Putative nuclease HARBI1; contains IPR026103 (Harbinger transposase-derived nuclease)	143	9.00568	77	6.53525	0.462593	0.0346992	0.0195186
Achn033331	153	Unknown protein	0.5	0.192635	0.5	0.259613	-0.430492	1	1
Achn323961	924	SEC13 family protein; contains IPR015943 (WD40/YVTN repeat-like-containing domain), IPR020472 (G-protein beta WD-40 repeat)	755	48.165	264	22.6976	1.08545	1.40735e-28	1.25781e-29	up
Achn017851	315	Unknown protein	0.5	0.0935656	0.5	0.126098	-0.430492	1	1
Achn350781	1107	F-box protein; contains IPR002893 (Zinc finger, MYND-type), IPR011990 (Tetratricopeptide-like helical)	190	10.1173	65	4.66459	1.117	2.66656e-08	6.49536e-09
Achn009241	1518	Ethylene-responsive transcription factor; contains IPR006539 (Phospholipid-transporting P-type ATPase, subfamily IV), IPR008250 (P-type ATPase, A domain), IPR016177 (DNA-binding, integrase-type), IPR023299 (P-type ATPase, cytoplasmic domain N)	420	16.3093	520	27.2132	-0.738614	2.20673e-14	3.55593e-15
Achn033271	816	Ethylene-responsive transcription factor, putative; contains IPR016177 (DNA-binding, integrase-type)	0.5	0.0361191	1	0.0973548	-1.43049	1	1
Achn352951	813	Ethylene-responsive transcription factor; contains IPR016177 (DNA-binding, integrase-type)	7	0.507533	24	2.34514	-2.2081	0.000237732	8.92863e-05
Achn121451	906	Flavin-containing monooxygenase family protein; contains IPR020946 (Flavin monooxygenase-like)	9	0.585559	15	1.31526	-1.16746	0.0798885	0.0498445
Achn008731	849	NAD(P)H-quinone oxidoreductase subunit 2, chloroplastic; contains IPR001750 (NADH:ubiquinone/plastoquinone oxidoreductase)	392	27.2167	1028	96.1907	-1.82141	1.24815e-111	2.88134e-113	down
Achn131001	1311	Putative leucine-rich repeat-containing protein DDB_G0290503	14	0.62948	3	0.181788	1.7919	0.042402	0.0245602
Achn098771	2406	Protein kinase; contains IPR016024 (Armadillo-type fold)	267	6.54142	314	10.3677	-0.664417	9.80071e-08	2.516e-08
Achn130101	279	Unknown protein	4	0.845108	5	1.42368	-0.75242	0.518795	0.432913
Achn271421	954	Mitotic checkpoint protein bub3; contains IPR012340 (Nucleic acid-binding, OB-fold), IPR014722 (Ribosomal protein L2 domain 2), IPR015943 (WD40/YVTN repeat-like-containing domain)	2384	147.304	925	77.0266	0.935367	3.36478e-69	1.30104e-70
Achn279391	705	Serine/arginine rich splicing factor, putative; contains IPR012677 (Nucleotide-binding, alpha-beta plait)	1046	87.4579	553	62.3137	0.489039	1.46244e-10	2.98752e-11
Achn186901	195	DNA primase; contains IPR002755 (DNA primase, small subunit)	2	0.604577	1	0.407392	0.569508	0.800082	0.738537
Achn034021	447	Protein binding protein, putative; contains IPR011424 (C1-like)	0.5	0.0659355	0.5	0.0888608	-0.430492	1	1
Achn087781	513	AT5g65480/K19O4_1	41	4.71111	87	13.4725	-1.51588	3.16313e-08	7.75086e-09
Achn077021	543	WD-repeat protein, putative	0.5	0.0542784	3	0.438903	-3.01545	1	1
Achn135891	1398	Putative isocitrate lyase-family protein, Putative carboxyvinyl-carboxyphosphonate phosphorylmutase; contains IPR015813 (Pyruvate/Phosphoenolpyruvate kinase-like domain)	496	20.9137	390	22.1618	-0.0836261	0.476932	0.387381
Achn032761	825	Transcription factor bHLH52; contains IPR011598 (Myc-type, basic helix-loop-helix (bHLH) domain)	2	0.1429	1	0.0962928	0.569508	0.800082	0.738537
Achn230661	234	Unknown protein	0.5	0.125954	0.5	0.169747	-0.430492	1	1
Achn340321	1611	Chitinase; contains IPR000726 (Glycoside hydrolase, family 19, catalytic), IPR023346 (Lysozyme-like domain)	2924	106.989	1456	71.7982	0.575441	7.87264e-37	5.57363e-38
Achn349261	1281	WD repeat-containing protein; contains IPR015943 (WD40/YVTN repeat-like-containing domain), IPR020472 (G-protein beta WD-40 repeat)	14	0.644222	12	0.744183	-0.2081	0.77972	0.711943
Achn110771	6045	DNA binding protein, putative; contains IPR001487 (Bromodomain), IPR003888 (FY-rich, N-terminal), IPR003889 (FY-rich, C-terminal), IPR013083 (Zinc finger, RING/FYVE/PHD-type)	373	3.63722	327	4.29733	-0.240607	0.045749	0.0266823
Achn282551	378	Metal ion binding protein, putative; contains IPR006121 (Heavy metal-associated domain, HMA)	23	3.58668	2	0.420326	3.09307	0.000193481	7.18529e-05
Achn007761	1227	Rop guanine nucleotide exchange factor, putative; contains IPR005512 (Plant specific Rop nucleotide exchanger, PRONE)	64	3.07462	20	1.29489	1.24758	0.000589499	0.000235241
Achn074111	225	Unknown protein	0.5	0.130992	0.5	0.176537	-0.430492	1	1
Achn328031	435	Nod factor receptor protein	3	0.406526	2	0.365248	0.15447	0.925483	0.905155
Achn154441	417	Unknown protein	90	12.7222	36	6.85826	0.891436	0.00210097	0.000917379
Achn314721	327	Unknown protein	4506	812.269	1267	307.806	1.39994	1.97644e-247	2.16469e-249	up
Achn311451	927	CBL-interacting protein kinase 14; contains IPR011009 (Protein kinase-like domain)	236	15.0068	419	35.9072	-1.25866	4.06206e-27	3.80127e-28	down
Achn128841	1053	GDP-mannose transporter, putative	164	9.18062	65	4.9038	0.904692	1.8144e-05	5.88039e-06
Achn311761	282	Receptor-like kinase	0.5	0.104515	0.5	0.140854	-0.430492	1	1
Achn138591	1557	U-box domain-containing protein; contains IPR013083 (Zinc finger, RING/FYVE/PHD-type), IPR016024 (Armadillo-type fold)	345	13.0613	121	6.17368	1.0811	1.54909e-13	2.6129e-14
Achn262851	1707	Unknown protein	263	9.08194	397	18.4759	-1.02457	8.65572e-19	1.11431e-19
Achn359701	501	Sap-like protein bp-73	22	2.58846	33	5.23268	-1.01545	0.0177997	0.00938105
Achn254201	225	Unknown protein	0.5	0.130992	0.5	0.176537	-0.430492	1	1
Achn129881	942	Protein DYAD	15	0.938635	10	0.843328	0.15447	0.838084	0.789906
Achn359211	762	AP-3 complex subunit mu-2; contains IPR001392 (Clathrin adaptor, mu subunit)	23	1.77922	6	0.625524	1.50811	0.0203207	0.0108486
Achn195191	753	HAT family dimerization domain-containing protein; contains IPR012337 (Ribonuclease H-like domain)	2	0.156564	13	1.3715	-3.13093	0.00117551	0.000493132
Achn088551	744	Small multi-drug export protein; contains IPR009577 (Putative small multi-drug export)	620	49.1219	183	19.5401	1.32993	3.08355e-32	2.47322e-33	up
Achn324661	753	Zinc finger protein CONSTANS-like protein; contains IPR010402 (CCT domain)	165	12.9165	128	13.504	-0.0641698	0.772146	0.703008
Achn308051	630	Chitinase, putative; contains IPR017853 (Glycoside hydrolase, superfamily)	0.5	0.0467828	0.5	0.0630488	-0.430492	1	1
Achn254631	645	RING finger protein; contains IPR013083 (Zinc finger, RING/FYVE/PHD-type)	55	5.02643	28	3.44862	0.543513	0.139006	0.0933343
Achn337681	264	Unknown protein	585	130.62	643	193.488	-0.566874	2.35118e-11	4.54202e-12
Achn317471	618	Pectinesterase/pectinesterase inhibitor; contains IPR006501 (Pectinesterase inhibitor)	206	19.6488	50	6.42731	1.61215	7.64969e-15	1.19934e-15
Achn323001	849	HEAT repeat family protein, expressed; contains IPR016024 (Armadillo-type fold)	7	0.486012	83	7.76637	-3.99818	3.3189e-21	3.87298e-22
Achn341781	216	Unknown protein	5	1.3645	4	1.47114	-0.108564	0.927605	0.90991
Achn196731	2160	Receptor protein kinase-like protein; contains IPR001611 (Leucine-rich repeat), IPR003591 (Leucine-rich repeat, typical subtype), IPR011009 (Protein kinase-like domain), IPR013210 (Leucine-rich repeat-containing N-terminal, type 2)	701	19.1303	494	18.1686	0.0744113	0.462017	0.373645
Achn344331	162	Unknown protein	1	0.363866	13	6.37494	-4.13093	0.000291299	0.000110674
Achn045151	597	Uridine kinase; contains IPR026008 (Uridine kinase-like protein), IPR027417 (P-loop containing nucleoside triphosphate hydrolase)	110	10.8611	107	14.2383	-0.390599	0.0727883	0.0449476
Achn031751	2097	U-box domain-containing protein; contains IPR013083 (Zinc finger, RING/FYVE/PHD-type), IPR016024 (Armadillo-type fold)	139	3.90727	139	5.2658	-0.430492	0.0229302	0.0123684
Achn202811	2499	CCR4-NOT transcription complex subunit; contains IPR012677 (Nucleotide-binding, alpha-beta plait)	514	12.1242	333	10.5858	0.195754	0.0797174	0.0497161
Achn054731	180	Unknown protein	0.5	0.16374	3	1.32403	-3.01545	1	1
Achn002191	1230	Fructose-1,6-bisphosphatase class 1; contains IPR000146 (Fructose-1,6-bisphosphatase class 1/Sedoheputulose-1,7-bisphosphatase)	246	11.7893	186	12.0131	-0.0271364	0.877217	0.844917
Achn321951	1293	Prp18 domain containing protein; contains IPR014906 (Pre-mRNA processing factor 4 (PRP4)-like)	569	25.94	618	37.9697	-0.54967	2.02896e-10	4.19212e-11
Achn311691	654	Mixta-like2 MYB transcription factor	46	4.14607	23	2.79382	0.569508	0.160271	0.109419
Achn377211	639	STIP1 homology and U box-containing protein 1; contains IPR013083 (Zinc finger, RING/FYVE/PHD-type)	307	28.3201	87	10.816	1.38866	1.56562e-17	2.14389e-18	up
Achn294161	939	Translocase of chloroplast 132, chloroplastic	26	1.63217	22	1.86125	-0.189484	0.721754	0.64788
Achn028631	657	HAT family dimerisation domain containing protein; contains IPR003656 (Zinc finger, BED-type predicted)	1	0.0897204	0.5	0.0604578	0.569508	1	1
Achn160501	1284	Neurochondrin; contains IPR008709 (Neurochondrin), IPR016024 (Armadillo-type fold)	318	14.5989	248	15.3438	-0.0718054	0.632981	0.55314
Achn297211	1026	Pentatricopeptide repeat-containing protein, putative; contains IPR002885 (Pentatricopeptide repeat)	3	0.172358	7	0.541999	-1.65288	0.123385	0.0811806
Achn128751	849	Transcription factor bHLH130; contains IPR011598 (Myc-type, basic helix-loop-helix (bHLH) domain)	38	2.63835	103	9.63778	-1.86907	1.77808e-12	3.18905e-13
Achn240611	159	Unknown protein	3	1.11219	2	0.999264	0.15447	0.925483	0.905155
Achn155051	339	Unknown protein	2	0.347766	11	2.57775	-2.88992	0.0043975	0.00203769
Achn165641	1968	Polyadenylate-binding protein 2-A; contains IPR012677 (Nucleotide-binding, alpha-beta plait)	581	17.4023	278	11.2219	0.632961	1.80368e-09	4.00115e-10
Achn149291	864	Rhomboid protein, putative; contains IPR009060 (UBA-like), IPR022764 (Peptidase S54, rhomboid domain)	516	35.204	417	38.3416	-0.123168	0.260759	0.191064
Achn112191	2055	Mediator of RNA polymerase II transcription subunit 16	466	13.3669	359	13.8781	-0.054146	0.667972	0.589397
Achn051011	792	At1g16320/F3O9_12; contains IPR018790 (Protein of unknown function DUF2358)	122	9.08011	78	7.82379	0.214843	0.376516	0.295647
Achn250741	1065	Probable L-threonine 3-dehydrogenase; contains IPR002085 (Alcohol dehydrogenase superfamily, zinc-type), IPR016040 (NAD(P)-binding domain), IPR020843 (Polyketide synthase, enoylreductase)	1863	103.115	958	71.4601	0.529038	1.31096e-20	1.56394e-21
Achn116511	228	Unknown protein	4	1.03415	3	1.04528	-0.0154546	0.990712	0.988689
Achn016161	4092	Transposon protein, putative, Mutator sub-class; contains IPR004332 (Transposase, MuDR, plant), IPR007527 (Zinc finger, SWIM-type), IPR018289 (MULE transposase domain), IPR019557 (Aminotransferase-like, plant mobile domain)	19	0.2737	72	1.3978	-2.35249	9.45354e-12	1.77275e-12
Achn324451	1170	Unknown protein	3	0.151144	3	0.203696	-0.430492	0.779721	0.713254
Achn016911	1599	Heavy-metal-associated domain--containing protein; contains IPR006121 (Heavy metal-associated domain, HMA)	1477	54.4488	1001	49.7317	0.130736	0.042527	0.0246461
Achn186341	429	Putative hexose transporter; contains IPR005828 (General substrate transporter), IPR016196 (Major facilitator superfamily domain, general substrate transporter)	0.5	0.068702	0.5	0.0925892	-0.430492	1	1
Achn121671	1155	Microtubule-associated protein futsch	27	1.37797	28	1.92586	-0.482959	0.2844	0.211983
Achn005951	1260	Receptor protein kinase; contains IPR011009 (Protein kinase-like domain)	586	27.4147	246	15.51	0.82175	1.85965e-14	2.98033e-15
Achn025991	5466	PERQ amino acid-rich with GYF domain-containing protein 2; contains IPR003169 (GYF)	1378	14.8606	1065	15.4785	-0.0587696	0.396122	0.313367
Achn056231	162	Unknown protein	0.5	0.181933	0.5	0.24519	-0.430492	1	1
Achn132291	540	WEB family protein; contains IPR008545 (Protein of unknown function DUF827, plant)	6	0.654959	5	0.73557	-0.167458	0.878246	0.846838
Achn212121	3156	Pumilio, putative; contains IPR004883 (Lateral organ boundaries, LOB), IPR012940 (Nucleic acid binding NABP), IPR016024 (Armadillo-type fold)	1994	37.243	1342	33.7803	0.140789	0.0100336	0.00500681
Achn256851	807	Carbonyl reductase, putative; contains IPR002347 (Glucose/ribitol dehydrogenase)	10	0.730437	2	0.196881	1.89144	0.0782375	0.0486819
Achn061651	1128	GDSL esterase/lipase; contains IPR001087 (Lipase, GDSL)	735	38.4092	121	8.52165	2.17225	7.18719e-75	2.5594e-76	up
Achn205001	1074	Transcription factor, putative; contains IPR005333 (Transcription factor, TCP)	139	7.62899	44	3.25459	1.22902	3.14255e-07	8.47724e-08
Achn205241	753	2,3,4,5-tetrahydropyridine-2,6-dicarboxylate N-acetyltransferase; contains IPR011004 (Trimeric LpxA-like)	989	77.4208	424	44.732	0.791414	2.8769e-22	3.2101e-23
Achn272911	627	Germin-like protein; contains IPR014710 (RmlC-like jelly roll fold)	2	0.188026	1	0.126701	0.569508	0.800082	0.738537
Achn063471	780	Unknown protein; contains IPR020478 (AT hook-like)	2	0.151144	1	0.101848	0.569508	0.800082	0.738537
Achn186351	4395	Protein TIME FOR COFFEE	2673	35.8506	2053	37.1089	-0.0497659	0.31186	0.23514
Achn036281	543	High mobility group family; contains IPR009071 (High mobility group (HMG) box domain)	1329	144.272	586	85.7325	0.750876	4.35743e-27	4.08426e-28
Achn090091	1218	Kelch-like protein 20; contains IPR001810 (F-box domain, cyclin-like), IPR015916 (Galactose oxidase, beta-propeller)	128	6.19469	57	3.71771	0.736618	0.00183231	0.00079275
Achn154591	897	MYB transcription factor; contains IPR009057 (Homeodomain-like)	430	28.2574	271	24.0007	0.235552	0.053806	0.031956
Achn332661	1566	Putative uncharacterized protein At2g40390/T3G21.16	42	1.58094	35	1.77551	-0.167458	0.686484	0.609324
Achn198661	2724	Developmentally regulated GTP binding protein; contains IPR005225 (Small GTP-binding protein domain), IPR009057 (Homeodomain-like), IPR012676 (TGS-like), IPR027417 (P-loop containing nucleoside triphosphate hydrolase)	965	20.8822	591	17.2357	0.276879	0.00045247	0.000176733
Achn113801	1041	Multidrug resistance protein MdtK; contains IPR002528 (Multi antimicrobial extrusion protein)	249	14.0995	99	7.55496	0.900153	1.05436e-07	2.71342e-08
Achn163861	216	Unknown protein	1	0.2729	3	1.10335	-2.01545	0.260081	0.191114
Achn135641	2565	Beta-galactosidase; contains IPR000922 (D-galactoside/L-rhamnose binding SUEL lectin domain), IPR001944 (Glycoside hydrolase, family 35), IPR017853 (Glycoside hydrolase, superfamily)	1954	44.9049	1292	40.015	0.166332	0.00244318	0.00108358
Achn240491	210	Unknown protein	3	0.84209	0.5	0.189146	2.15447	1	1
Achn133921	654	Ras-related protein Rab-25; contains IPR001806 (Small GTPase superfamily), IPR002041 (Ran GTPase), IPR005225 (Small GTP-binding protein domain), IPR027417 (P-loop containing nucleoside triphosphate hydrolase)	1250	112.665	307	37.2914	1.59513	9.33557e-84	2.92902e-85	up
Achn281761	756	Transcription factor MYC2; contains IPR011598 (Myc-type, basic helix-loop-helix (bHLH) domain)	2	0.155943	0.5	0.0525407	1.56951	1	1
Achn339821	279	Unknown protein	194	40.9878	91	25.911	0.661626	0.000437862	0.000170762
Achn059461	2274	Protein kinase family protein; contains IPR000014 (PAS domain), IPR011009 (Protein kinase-like domain), IPR026839 (Serine/threonine-protein kinase CTR1)	1201	31.1321	575	20.0875	0.63211	2.048e-18	2.68238e-19
Achn030991	432	Syntaxin-124; contains IPR010989 (t-SNARE)	16	2.1832	14	2.57449	-0.237847	0.72385	0.650188
Achn000501	672	DELLA protein GAI, putative; contains IPR005202 (Transcription factor GRAS)	1	0.0877177	0.5	0.0591083	0.569508	1	1
Achn288761	1119	Non-imprinted in Prader-Willi/Angelman syndrome region protein, putative; contains IPR008521 (Magnesium transporter NIPA)	230	12.1159	236	16.7544	-0.467645	0.00104672	0.000434782
Achn119811	171	Unknown protein	0.5	0.172358	0.5	0.232285	-0.430492	1	1
Achn185411	2754	Baculoviral IAP repeat-containing protein; contains IPR013083 (Zinc finger, RING/FYVE/PHD-type)	453	9.69596	201	5.79802	0.741823	9.85798e-10	2.1382e-10
Achn077221	177	Unknown protein	0.5	0.166515	0.5	0.224411	-0.430492	1	1
Achn128191	783	Vesicle-associated membrane protein, putative; contains IPR001388 (Synaptobrevin), IPR011012 (Longin-like domain)	721	54.2788	369	37.438	0.535886	8.49905e-09	1.99208e-09
Achn220521	630	Octicosapeptide/Phox/Bem1p domain-containing protein kinase; contains IPR000270 (Phox/Bem1p)	2	0.187131	0.5	0.0630488	1.56951	1	1
Achn125501	1710	Pentatricopeptide repeat-containing protein; contains IPR002885 (Pentatricopeptide repeat)	178	6.13593	82	3.80948	0.687689	0.000495694	0.000195019
Achn303341	1455	Putative uncharacterized protein xy1420; contains IPR006342 (Methyltransferase FkbM)	21	0.850771	36	1.96556	-1.2081	0.00391403	0.00179543
Achn102881	1800	Protein SCARECROW; contains IPR005202 (Transcription factor GRAS)	91	2.98006	22	0.970952	1.61787	3.5543e-07	9.62292e-08
Achn173161	549	Beta-1,3-galactosyl-O-glycosyl-glycoprotein beta-1,6-N-acetylglucosaminyltransferase; contains IPR003406 (Glycosyl transferase, family 14)	2	0.214741	4	0.578809	-1.43049	0.312147	0.235739
Achn306341	2577	Elongation factor; contains IPR000640 (Translation elongation factor EFG, V domain), IPR000795 (Elongation factor, GTP-binding domain), IPR005225 (Small GTP-binding protein domain), IPR009000 (Translation elongation/initiation factor/Ribosomal, beta-barrel), IPR009022 (Elongation factor G, III-V domain), IPR020568 (Ribosomal protein S5 domain 2-type fold), IPR027417 (P-loop containing nucleoside …	13329	304.888	5421	167.114	0.867446	0	0
Achn064481	888	Ethylene responsive transcription factor 2b; contains IPR016177 (DNA-binding, integrase-type)	64	4.24838	20	1.78922	1.24758	0.000589499	0.000235241
Achn372541	675	Desumoylating isopeptidase 2; contains IPR008580 (Domain of unknown function DUF862, eukaryotic)	36	3.1438	35	4.11919	-0.38985	0.331169	0.252314
Achn315621	1884	Protein WEAK CHLOROPLAST MOVEMENT UNDER BLUE LIGHT 1; contains IPR008545 (Protein of unknown function DUF827, plant)	119	3.72325	94	3.96364	-0.0902631	0.721394	0.647306
Achn097041	1866	Exocyst complex component; contains IPR004140 (Exocyst complex protein Exo70), IPR016159 (Cullin repeat-like-containing domain)	371	11.7198	393	16.7313	-0.513602	2.55871e-06	7.5584e-07
Achn072361	387	Polyubiquitin 5; contains IPR019955 (Ubiquitin supergroup), IPR019956 (Ubiquitin subgroup)	977	148.813	254	52.1399	1.51304	7.61977e-61	3.34512e-62	up
Achn286691	1467	ER glycerol-phosphate acyltransferase; contains IPR002123 (Phospholipid/glycerol acyltransferase)	13	0.52236	9	0.487371	0.100023	0.898314	0.871203
Achn065971	1449	U-box domain-containing protein; contains IPR016024 (Armadillo-type fold)	627	25.5068	222	12.1712	1.06741	2.75881e-23	2.94227e-24	up
Achn318781	1200	Tubulin-specific chaperone E, putative; contains IPR000938 (CAP Gly-rich domain), IPR001611 (Leucine-rich repeat)	278	13.6559	160	10.5922	0.366521	0.0166661	0.00870617
Achn384301	1410	RNA exonuclease; contains IPR012337 (Ribonuclease H-like domain)	354	14.7993	268	15.0995	-0.0289757	0.848511	0.802096
Achn107941	171	Unknown protein	16	5.51544	9	4.18113	0.399583	0.576442	0.495108
Achn283111	1218	Leaf senescence protein-like; contains IPR025846 (PMR5 N-terminal domain), IPR026057 (PC-Esterase)	79	3.82328	90	5.87006	-0.618564	0.010235	0.00511905
Achn184981	168	Unknown protein	0.5	0.175435	0.5	0.236433	-0.430492	1	1
Achn118931	354	Unknown protein	0.5	0.0832575	0.5	0.112206	-0.430492	1	1
Achn145271	1455	Putative DUF231 domain containing family protein; contains IPR026057 (PC-Esterase)	26	1.05334	16	0.873584	0.269948	0.628526	0.547935
Achn280101	651	Germin-like protein 5; contains IPR001929 (Germin)	0.5	0.0452737	0.5	0.061015	-0.430492	1	1
Achn015631	543	ABC transporter G family member; contains IPR027417 (P-loop containing nucleoside triphosphate hydrolase)	6	0.65134	1	0.146301	2.15447	0.143121	0.0965391
Achn108201	225	Unknown protein	0.5	0.130992	1	0.353073	-1.43049	1	1
Achn141701	561	Peptidyl-prolyl cis-trans isomerase; contains IPR001179 (Peptidyl-prolyl cis-trans isomerase, FKBP-type, domain), IPR023566 (Peptidyl-prolyl cis-trans isomerase, FKBP-type)	73	7.67037	35	4.95624	0.630049	0.0466338	0.0272647
Achn067671	1428	Glutamyl-tRNA(Gln) amidotransferase subunit A; contains IPR000120 (Amidase), IPR023631 (Amidase signature domain)	3406	140.596	829	46.1184	1.60814	1.22915e-229	1.41316e-231	up
Achn140521	378	Non-LTR retroelement reverse transcriptase-like; contains IPR012337 (Ribonuclease H-like domain)	0.5	0.0779713	3	0.630488	-3.01545	1	1
Achn085101	459	Unknown protein	13	1.6695	20	3.4615	-1.05198	0.0618857	0.0373473
Achn388561	1953	NAC domain protein,; contains IPR003441 (No apical meristem (NAM) protein)	24	0.724379	25	1.01692	-0.489386	0.3089	0.232582
Achn376071	1104	Retrotransposon protein, putative, Ty3-gypsy subclass; contains IPR001878 (Zinc finger, CCHC-type), IPR005162 (Retrotransposon gag protein)	2	0.106787	5	0.35979	-1.75242	0.179451	0.124568
Achn143101	1518	Putative nuclease HARBI1; contains IPR026103 (Harbinger transposase-derived nuclease)	100	3.88316	64	3.34931	0.213364	0.432969	0.346931
Achn135001	1380	Cytokinin oxidase/dehydrogenase; contains IPR016164 (FAD-linked oxidase-like, C-terminal), IPR016166 (FAD-binding, type 2), IPR016170 (Vanillyl-alcohol oxidase/Cytokinin dehydrogenase C-terminal domain)	36	1.53773	73	4.20234	-1.45039	1.08743e-06	3.08591e-07
Achn121291	1569	Lipid A export ATP-binding/permease protein MsbA; contains IPR011527 (ABC transporter, transmembrane domain, type 1), IPR027417 (P-loop containing nucleoside triphosphate hydrolase)	304	11.4211	263	13.3162	-0.221484	0.103223	0.066421
Achn323641	3201	Lipid A export ATP-binding/permease protein MsbA; contains IPR011527 (ABC transporter, transmembrane domain, type 1), IPR027417 (P-loop containing nucleoside triphosphate hydrolase)	220	4.05129	132	3.27594	0.306474	0.0781998	0.0486324
Achn076691	1458	Beta-hexosaminidase subunit beta; contains IPR015882 (Glycosyl hydrolase family 20, domain 2), IPR017853 (Glycoside hydrolase, superfamily), IPR025705 (Beta-hexosaminidase subunit alpha/beta)	1041	42.0872	563	30.676	0.456271	2.19583e-09	4.90294e-10
Achn314671	438	Response regulator 6; contains IPR011006 (CheY-like superfamily)	3	0.403742	67	12.152	-4.91162	6.16135e-19	7.88904e-20
Achn078031	1200	Calmodulin binding protein, putative; contains IPR000048 (IQ motif, EF-hand binding site)	526	25.8381	441	29.1948	-0.176208	0.0897403	0.0566592
Achn096831	360	Early nodulin 55-2, putative; contains IPR008972 (Cupredoxin)	839	137.378	219	48.3269	1.50725	4.39086e-52	2.22386e-53	up
Achn090801	711	Unknown protein	0.5	0.0414531	1	0.111732	-1.43049	1	1
Achn087801	1158	GATA transcription factor, putative; contains IPR010399 (Tify), IPR010402 (CCT domain), IPR013088 (Zinc finger, NHR/GATA-type)	214	10.8934	152	10.4276	0.0630474	0.746618	0.676456
Achn138421	2460	ATP-binding cassette transporter 1; contains IPR026082 (ABC transporter A, ABCA), IPR027417 (P-loop containing nucleoside triphosphate hydrolase)	72	1.72526	109	3.51997	-1.02875	5.9125e-06	1.82212e-06
Achn115091	351	Acyl carrier protein; contains IPR003231 (Acyl carrier protein (ACP)), IPR009081 (Acyl carrier protein-like)	1	0.167938	1	0.226329	-0.430492	0.870548	0.831975
Achn327331	858	DNAJ heat shock N-terminal domain-containing protein; contains IPR011990 (Tetratricopeptide-like helical)	5	0.34351	9	0.833303	-1.27849	0.151327	0.102681
Achn110291	510	1-phosphatidylinositol-4-phosphate 5-kinase, putative	0.5	0.0577905	5	0.778838	-3.75242	0.0353341	0.0200457
Achn001301	786	Putative enoyl-CoA hydratase; contains IPR001753 (Crotonase superfamily), IPR014748 (Crontonase, C-terminal), IPR018376 (Enoyl-CoA hydratase/isomerase, conserved site)	103	7.72452	95	9.60171	-0.313847	0.178889	0.123943
Achn018331	564	Heterogeneous nuclear ribonucleoprotein, putative; contains IPR012677 (Nucleotide-binding, alpha-beta plait)	512	53.5115	141	19.8604	1.42996	8.35804e-30	7.18925e-31	up
Achn369811	150	Unknown protein	3	1.17893	1	0.52961	1.15447	0.536588	0.453961
Achn226981	576	Unknown protein	0.5	0.0511687	0.5	0.0689597	-0.430492	1	1
Achn164661	1917	Probable leucine-rich repeat receptor-like protein kinase; contains IPR001611 (Leucine-rich repeat), IPR003591 (Leucine-rich repeat, typical subtype)	23	0.707233	33	1.36754	-0.951324	0.0253938	0.0138559
Achn181261	531	Transcription factor, putative; contains IPR011598 (Myc-type, basic helix-loop-helix (bHLH) domain)	7	0.77707	16	2.39372	-1.62314	0.017586	0.0092567
Achn200391	255	Unknown protein	29	6.7037	8	2.49228	1.42749	0.0119182	0.006037
Achn244261	2997	Putative ATP/GTP binding protein; contains IPR000157 (Toll/interleukin-1 receptor homology (TIR) domain), IPR027417 (P-loop containing nucleoside triphosphate hydrolase)	27	0.531048	15	0.397605	0.417505	0.442975	0.35596
Achn355531	150	Unknown protein	0.5	0.196488	0.5	0.264805	-0.430492	1	1
Achn369761	1167	Chalcone synthase; contains IPR011141 (Polyketide synthase, type III), IPR016039 (Thiolase-like)	6171	311.703	1814	123.485	1.33584	0	0	up
Achn194561	348	Glucan endo-1,3-beta-glucosidase-like protein; contains IPR012946 (X8)	2199	372.48	959	218.921	0.766753	8.82792e-46	5.06673e-47
Achn386931	975	Gag-pol polyprotein; contains IPR005162 (Retrotransposon gag protein)	0.5	0.0302289	1	0.0814785	-1.43049	1	1
Achn189591	1149	Phosphoglycolate phosphatase; contains IPR006402 (HAD-superfamily hydrolase, subfamily IA, variant 3), IPR023214 (HAD-like domain)	235	12.056	362	25.0286	-1.05382	5.46707e-18	7.30112e-19	down
Achn320521	597	Zinc knuckle (CCHC-type) family protein	33	3.25834	29	3.85897	-0.244079	0.584696	0.503445
Achn305681	471	Unknown protein	101	12.6403	52	8.77061	0.52728	0.0461617	0.0269468
Achn062771	399	Unknown protein	0.5	0.0738675	2	0.398203	-2.43049	1	1
Achn379981	1518	Succinate dehydrogenase subunit A; contains IPR003953 (FAD binding domain), IPR014006 (Succinate dehydrogenase/fumarate reductase, flavoprotein subunit), IPR015939 (Fumarate reductase/succinate dehydrogenase flavoprotein-like, C-terminal), IPR027477 (Succinate dehydrogenase/fumarate reductase flavoprotein, catalytic domain)	2574	99.9524	1469	76.8772	0.378686	1.24263e-15	1.86215e-16
Achn107571	2778	Glycosyl transferase family 2 protein	544	11.5431	233	6.66302	0.792785	9.49026e-13	1.67398e-13
Achn119901	180	Unknown protein	10	3.27479	5	2.20671	0.569508	0.536854	0.455437
Achn211831	198	Unknown protein	6	1.78625	0.5	0.20061	3.15447	0.0668444	0.0407473
Achn161631	1794	Pentatricopeptide repeat-containing protein; contains IPR002885 (Pentatricopeptide repeat), IPR011990 (Tetratricopeptide-like helical)	82	2.69431	82	3.63111	-0.430492	0.0869264	0.0546959
Achn008131	489	Serine/arginine rich splicing factor, putative; contains IPR012677 (Nucleotide-binding, alpha-beta plait)	725	87.3948	387	62.8709	0.475155	2.63553e-07	7.05289e-08
Achn359301	621	Unknown protein	8	0.759373	15	1.91888	-1.33738	0.0495052	0.0291411
Achn169001	711	Unknown protein	4	0.331625	5	0.558661	-0.75242	0.518795	0.432913
Achn357421	372	Unknown protein	20	3.16916	21	4.4846	-0.500881	0.343512	0.26376
Achn144271	396	RNA-binding protein 48	15	2.23281	17	3.41037	-0.611064	0.304334	0.228789
Achn169171	1047	TPR repeat-containing protein; contains IPR011990 (Tetratricopeptide-like helical)	795	44.7587	440	33.3852	0.422959	1.38931e-06	3.98482e-07
Achn053841	1971	Probable potassium transport system protein kup 2; contains IPR003855 (K+ potassium transporter)	237	7.08791	161	6.48914	0.127334	0.46935	0.38042
Achn211321	687	Receptor-like protein kinase; contains IPR011009 (Protein kinase-like domain)	4	0.34321	0.5	0.0578177	2.56951	1	1
Achn200091	243	Unknown protein	145	35.1737	73	23.8651	0.559592	0.0102924	0.00515055
Achn384841	2313	Pentatricopeptide repeat-containing protein; contains IPR002885 (Pentatricopeptide repeat), IPR011990 (Tetratricopeptide-like helical)	46	1.1723	36	1.23644	-0.0768551	0.854747	0.809064
Achn180861	276	Unknown protein	0.5	0.106787	0.5	0.143916	-0.430492	1	1
Achn301971	303	Unknown protein	0.5	0.0972711	0.5	0.131092	-0.430492	1	1
Achn085581	1110	Strictosidine synthase 1; contains IPR011042 (Six-bladed beta-propeller, TolB-like)	372	19.755	191	13.6697	0.531238	5.55694e-05	1.91396e-05
Achn377701	666	Thylakoid membrane protein slr0575-like protein; contains IPR021275 (Protein of unknown function DUF2854)	74	6.54959	152	18.1308	-1.46897	5.13563e-13	8.92505e-14
Achn195221	612	Unknown protein; contains IPR010341 (Protein of unknown function DUF936, plant)	4	0.38527	10	1.29806	-1.75242	0.0506061	0.0298512
Achn129851	522	Bidirectional sugar transporter N3; contains IPR004316 (SWEET sugar transporter)	3	0.338772	1	0.152187	1.15447	0.536588	0.453961
Achn112271	486	Putative RNA-directed DNA polymerase (Reverse transcriptase)	1	0.121289	12	1.96152	-4.01545	0.000577718	0.000230147
Achn046731	1326	Lung seven transmembrane receptor, putative; contains IPR009637 (Transmembrane receptor, eukaryota)	1394	61.9692	526	31.513	0.975604	9.54057e-44	5.74709e-45
Achn097831	3387	WD-repeat protein, putative; contains IPR006594 (LisH dimerisation motif), IPR006595 (CTLH, C-terminal LisH motif), IPR011047 (Quinonprotein alcohol dehydrogenase-like superfamily), IPR015943 (WD40/YVTN repeat-like-containing domain)	2645	46.0328	2146	50.3341	-0.128874	0.00418967	0.00193182
Achn088351	372	Putative MADS-box transcription factor family protein; contains IPR002100 (Transcription factor, MADS-box)	0.5	0.0792289	1	0.213552	-1.43049	1	1
Achn116581	1182	Protein kinase; contains IPR011009 (Protein kinase-like domain)	1291	64.3821	1436	96.5127	-0.584059	2.37141e-25	2.34903e-26
Achn087631	513	Ovarian cancer-associated gene 2 protein-like protein; contains IPR005645 (Serine hydrolase FSH)	14	1.60867	12	1.85828	-0.2081	0.77972	0.711943
Achn091591	1158	Plant-specific domain TIGR01615 family protein; contains IPR006502 (Protein of unknown function DUF506, plant)	403	20.5141	251	17.2192	0.2526	0.0453269	0.0264018
Achn385821	861	Serine/threonine protein phosphatase 2A regulatory subunit B' subunit beta	81	5.54547	88	8.11946	-0.550074	0.0235324	0.0127366
Achn146891	1080	MADS-box transcription factor-like protein; contains IPR002487 (Transcription factor, K-box)	33	1.80114	57	4.19275	-1.21899	0.000204157	7.60429e-05
Achn093521	1419	Receptor protein kinase, putative; contains IPR011009 (Protein kinase-like domain), IPR011990 (Tetratricopeptide-like helical)	357	14.83	178	9.96518	0.573555	2.19162e-05	7.18384e-06
Achn371211	1548	Beclin 1 protein; contains IPR007243 (Beclin family)	327	12.4518	452	23.1961	-0.897524	3.02011e-17	4.19227e-18
Achn115551	1227	Ankyrin repeat-containing protein; contains IPR020683 (Ankyrin repeat-containing domain), IPR026961 (PGG domain), IPR027001 (Caskin/Ankyrin repeat-containing protein)	1	0.048041	8	0.517956	-3.43049	0.00902688	0.00446264
Achn145781	1191	Coat protein	97	4.80083	48	3.20167	0.584458	0.0311471	0.0173386
Achn217671	795	Malate dehydrogenase; contains IPR001557 (L-lactate/malate dehydrogenase)	1	0.0741463	2	0.199853	-1.43049	0.489708	0.401795
Achn138961	219	Yippee-like protein; contains IPR004910 (Yippee-like protein)	164	44.1424	86	31.1962	0.500795	0.0138968	0.00715003
Achn347361	468	Signal peptide peptidase; contains IPR006639 (Peptidase A22, presenilin signal peptide)	228	28.7174	273	46.3409	-0.690359	2.85969e-07	7.68826e-08
Achn182371	354	Rapid alkalinization factor 1; contains IPR008801 (Rapid ALkalinization Factor)	609	101.408	221	49.5949	1.0319	1.73941e-21	2.01033e-22	up
Achn380371	828	Xyloglucan endotransglucosylase/hydrolase protein 2, putative; contains IPR008985 (Concanavalin A-like lectin/glucanases superfamily), IPR016455 (Xyloglucan endotransglucosylase/hydrolase)	2	0.142382	1	0.0959439	0.569508	0.800082	0.738537
Achn336501	354	Rapid alkalinization factor 2; contains IPR008801 (Rapid ALkalinization Factor)	4	0.66606	4	0.897644	-0.430492	0.742795	0.671318
Achn031091	1548	Katanin p80 (WD repeat containing) subunit B 1; contains IPR015943 (WD40/YVTN repeat-like-containing domain), IPR020472 (G-protein beta WD-40 repeat), IPR026962 (Katanin p80 subunit B1)	535	20.3723	526	26.9937	-0.406016	1.26716e-05	4.04661e-06
Achn205641	2268	Branchpoint-bridging protein, putative; contains IPR001878 (Zinc finger, CCHC-type), IPR004087 (K Homology domain), IPR012677 (Nucleotide-binding, alpha-beta plait)	1400	36.3866	752	26.3404	0.46613	1.04665e-12	1.85093e-13
Achn022001	951	Reductase 2; contains IPR001395 (Aldo/keto reductase), IPR023210 (NADP-dependent oxidoreductase domain)	24	1.4876	44	3.67553	-1.30496	0.000614138	0.000246049
Achn211261	1377	GRAS family transcription factor; contains IPR005202 (Transcription factor GRAS)	237	10.1454	97	5.5961	0.858338	6.81218e-07	1.89802e-07
Achn122211	1554	Cytochrome P450, putative; contains IPR001128 (Cytochrome P450)	1112	42.1804	885	45.2418	-0.101085	0.169736	0.1166
Achn168281	489	Single myb histone; contains IPR009057 (Homeodomain-like)	107	12.8983	59	9.58497	0.428332	0.094051	0.0598717
Achn230701	834	Heat stress transcription factor A-8	170	12.0154	130	12.383	-0.0434689	0.841539	0.793927
Achn297601	966	Agmatinase; contains IPR006035 (Ureohydrolase), IPR023696 (Ureohydrolase domain)	62	3.7833	52	4.27636	-0.176735	0.592327	0.511593
Achn299171	1083	Inositol-tetrakisphosphate 1-kinase, putative; contains IPR008656 (Inositol-tetrakisphosphate 1-kinase)	296	16.1109	127	9.31586	0.790277	2.19815e-07	5.84653e-08
Achn039011	531	60S ribosomal protein L7A; contains IPR001921 (Ribosomal protein L7A/L8), IPR004038 (Ribosomal protein L7Ae/L30e/S12e/Gadd45)	1797	199.485	759	113.552	0.812927	1.77037e-41	1.12483e-42
Achn108941	816	Cysteine-type peptidase, putative	185	13.3641	166	16.1609	-0.27415	0.113188	0.0736686
Achn110231	7173	Similarity to DNA helicase; contains IPR011990 (Tetratricopeptide-like helical), IPR014016 (UvrD-like Helicase, ATP-binding domain), IPR027417 (P-loop containing nucleoside triphosphate hydrolase)	189	1.55316	149	1.65019	-0.0874182	0.65549	0.576756
Achn310961	414	Unknown protein	0.5	0.0711912	0.5	0.0959439	-0.430492	1	1
Achn365191	2298	Conserved oligomeric Golgi complex subunit; contains IPR009316 (COG complex component, COG2), IPR024602 (Conserved oligomeric Golgi complex, subunit 2, N-terminal), IPR024603 (COG complex component, COG2, C-terminal)	370	9.49092	310	10.7167	-0.175235	0.163657	0.111969
Achn382411	180	Unknown protein	1	0.327479	2	0.882684	-1.43049	0.489708	0.401795
Achn167201	258	PCI domain-containing protein, putative	1	0.228474	4	1.23165	-2.43049	0.135217	0.0902548
Achn166521	864	Retinol dehydrogenase 13; contains IPR002347 (Glucose/ribitol dehydrogenase)	403	27.4946	222	20.4121	0.429728	0.00062213	0.000249326
Achn139201	858	Serine carboxypeptidase-like protein; contains IPR001563 (Peptidase S10, serine carboxypeptidase)	0.5	0.034351	1	0.0925892	-1.43049	1	1
Achn017151	738	Glycosyltransferase; contains IPR004263 (Exostosin-like)	23	1.83708	20	2.15289	-0.228858	0.679717	0.601416
Achn316681	384	ZF-HD homeobox protein; contains IPR006456 (ZF-HD homeobox protein, Cys/His-rich dimerisation domain)	33	5.0657	13	2.68943	0.913462	0.0664794	0.0404706
Achn064081	1785	Mitochondrial transcription termination factor family protein; contains IPR003690 (Mitochodrial transcription termination factor-related)	69	2.2786	76	3.38238	-0.569895	0.0303062	0.0168403
Achn230241	645	WAT1-like protein	288	26.3202	51	6.28142	2.06701	3.79305e-28	3.43821e-29	up
Achn075001	2790	Receptor-like kinase; contains IPR001611 (Leucine-rich repeat), IPR003591 (Leucine-rich repeat, typical subtype), IPR011009 (Protein kinase-like domain), IPR013320 (Concanavalin A-like lectin/glucanase, subgroup)	46	0.971874	43	1.22437	-0.333195	0.352637	0.273451
Achn259831	723	Kinase family protein; contains IPR011009 (Protein kinase-like domain)	4	0.326121	5	0.549388	-0.75242	0.518795	0.432913
Achn244581	489	Transmembrane emp24 domain-containing protein; contains IPR009038 (GOLD)	5	0.602723	62	10.0723	-4.06276	3.01424e-16	4.39113e-17
Achn136081	396	Unknown protein	20	2.97709	9	1.80549	0.721511	0.261142	0.192744
Achn042501	1323	Pentatricopeptide repeat-containing protein, putative; contains IPR002885 (Pentatricopeptide repeat), IPR011990 (Tetratricopeptide-like helical)	178	7.93079	72	4.32335	0.875316	1.38266e-05	4.43009e-06
Achn127371	666	Vesicle-associated membrane protein, putative; contains IPR001388 (Synaptobrevin), IPR011012 (Longin-like domain)	1401	124	418	49.8597	1.31439	2.13351e-70	8.11393e-72	up
Achn021881	357	Unknown protein; contains IPR001878 (Zinc finger, CCHC-type)	0.5	0.0825578	1	0.222525	-1.43049	1	1
Achn253511	276	Unknown protein	0.5	0.106787	0.5	0.143916	-0.430492	1	1
Achn257681	234	Unknown protein	0.5	0.125954	4	1.35797	-3.43049	1	1
Achn021821	174	Unknown protein	6	2.03263	5	2.2828	-0.167458	0.878246	0.846838
Achn334441	1227	Disease resistance protein	101	4.85214	91	5.89175	-0.280075	0.243595	0.176516
Achn118451	402	Cinnamoyl-CoA reductase	52	7.62489	10	1.97616	1.94802	1.41654e-05	4.54594e-06
Achn218271	4014	Putative E3 ubiquitin-protein ligase LIN-1; contains IPR015943 (WD40/YVTN repeat-like-containing domain), IPR016024 (Armadillo-type fold)	115	1.6888	398	7.87686	-2.22163	2.11091e-56	9.97592e-58
[truncated: 37,041 more rows]

## Sheet: Sheet2
#Gene	Length	Function	read_A	RPKM_A	read_B	RPKM_B	log2(Fold_change) normalized	q-value(Benjamini et al. 1995)	p_value	Result
Achn315001	783	MYB transcription factor; contains IPR009057 (Homeodomain-like)	11	0.828109	1560	158.274	-7.57839	0	0	down
Achn217951	615	R2r3-myb transcription factor, putative	63	6.0384	1452	187.56	-4.95704	0	0	down
Achn088511	828	Single-stranded DNA-binding protein WHY1, chloroplastic; contains IPR013742 (Plant transcription factor)	806	57.3801	8900	853.9	-3.89545	0	0	down
Achn172651	2154	Transcription factor X1-like protein; contains IPR005379 (Uncharacterised domain XH), IPR005380 (XS domain), IPR005381 (Zinc finger-XS domain)	132	3.61231	579	21.3541	-2.56352	2.08051e-96	5.61484e-98	down
Achn020361	726	MYB transcription factor; contains IPR009057 (Homeodomain-like)	62	5.03398	266	29.1067	-2.53158	3.64461e-44	2.1723e-45	down
Achn339131	2001	Transcription factor, putative	307	9.04374	1090	43.274	-2.25851	4.0302e-156	6.74302e-158	down
Achn176631	633	Transcription factor bHLH25; contains IPR011598 (Myc-type, basic helix-loop-helix (bHLH) domain)	72	6.70479	200	25.1	-1.90442	8.12829e-24	8.50161e-25	down
Achn372411	303	Myb family transcription factor; contains IPR009057 (Homeodomain-like)	71	13.8125	189	49.5526	-1.84299	1.23875e-21	1.42382e-22	down
Achn096681	2427	Lysine-specific demethylase 5B; contains IPR003347 (JmjC domain), IPR003349 (Transcription factor jumonji, JmjN)	480	11.6581	1215	39.7699	-1.77034	9.11649e-127	1.85077e-128	down
Achn136031	666	MYB transcription factor; contains IPR009057 (Homeodomain-like)	191	16.905	463	55.2274	-1.70793	1.70324e-46	9.59527e-48	down
Achn009641	1416	Putative transcription factor; contains IPR011598 (Myc-type, basic helix-loop-helix (bHLH) domain)	454	18.8994	1076	60.3666	-1.67541	4.86679e-104	1.18828e-105	down
Achn026311	1731	WRKY transcription factor, putative; contains IPR003657 (DNA-binding WRKY)	206	7.01498	469	21.524	-1.61744	1.20002e-43	7.24686e-45	down
Achn266121	822	Heat stress transcription factor; contains IPR011991 (Winged helix-turn-helix DNA-binding domain)	111	7.9599	244	23.5812	-1.56681	3.48667e-22	3.9042e-23	down
Achn252981	327	MADS-box transcription factor; contains IPR002100 (Transcription factor, MADS-box)	345	62.1911	745	180.991	-1.54114	3.41486e-64	1.42062e-65	down
Achn221631	1071	Transcription factor TCP4; contains IPR005333 (Transcription factor, TCP)	917	50.4704	1543	114.452	-1.18124	3.77449e-88	1.11115e-89	down
Achn337231	1299	Transcription factor jumonji domain-containing protein; contains IPR003347 (JmjC domain)	229	10.3916	370	22.6277	-1.12267	3.0726e-20	3.71851e-21	down
Achn189391	2124	Transcription factor	383	10.6292	593	22.1793	-1.06118	3.87704e-29	3.41229e-30	down
Achn124251	939	Transcription initiation factor iib, putative; contains IPR000812 (Transcription factor TFIIB), IPR023486 (Transcription factor TFIIB, conserved site)	647	40.6158	998	84.4331	-1.05577	5.59212e-48	3.05391e-49	down
Achn116791	648	Transcription factor Myb; contains IPR009057 (Homeodomain-like)	168	15.2824	250	30.6487	-1.00396	7.54386e-12	1.40529e-12	down
Achn024761	438	BZIP transcription factor; contains IPR004827 (Basic-leucine zipper domain)	270	36.3368	100	18.1373	1.00247	1.10248e-09	2.39928e-10	up
Achn243501	474	Agamous MADS-box transcription factor; contains IPR002100 (Transcription factor, MADS-box)	165	20.5193	61	10.2235	1.00509	2.37485e-06	6.98831e-07	up
Achn364811	618	Nuclear transcription factor Y subunit B-3; contains IPR003957 (Transcription factor, CBFA/NFYB, DNA topoisomerase), IPR009072 (Histone-fold)	444	42.3498	163	20.953	1.0152	1.51027e-15	2.27486e-16	up
Achn198481	1470	Ethylene responsive transcription factor 2a; contains IPR016177 (DNA-binding, integrase-type)	2109	84.5699	773	41.7744	1.01753	2.14836e-70	8.17692e-72	up
Achn069961	840	Transcription factor, putative; contains IPR011598 (Myc-type, basic helix-loop-helix (bHLH) domain)	446	31.2977	163	15.4154	1.02168	9.1225e-16	1.35849e-16	up
Achn014021	888	WRKY transcription factor, putative; contains IPR003657 (DNA-binding WRKY), IPR018872 (Zn-cluster domain)	352	23.3661	128	11.451	1.02894	8.44902e-13	1.48622e-13	up
Achn299611	1002	WRKY transcription factor 2; contains IPR003657 (DNA-binding WRKY), IPR018872 (Zn-cluster domain)	810	47.6512	294	23.3092	1.03161	3.14491e-28	2.84499e-29	up
Achn119271	747	Nuclear transcription factor Y subunit C-9; contains IPR009072 (Histone-fold), IPR027170 (Transcriptional activator NFYC/HAP5 subunit)	896	70.704	324	34.4566	1.03701	2.23162e-31	1.82503e-32	up
Achn197141	879	Putative MYB transcription factor; contains IPR009057 (Homeodomain-like)	327	21.9288	118	10.6645	1.04001	3.70535e-12	6.76956e-13	up
Achn168691	780	GATA transcription factor, putative; contains IPR013088 (Zinc finger, NHR/GATA-type)	540	40.809	194	19.7585	1.04641	1.38424e-19	1.72003e-20	up
Achn154791	642	Transcription factor; contains IPR011598 (Myc-type, basic helix-loop-helix (bHLH) domain)	686	62.9862	246	30.4402	1.04906	1.06429e-24	1.07356e-25	up
Achn172831	873	MYB transcription factor; contains IPR009057 (Homeodomain-like)	500	33.7608	179	16.2887	1.05148	2.38964e-18	3.14503e-19	up
Achn003931	726	Putative transcription factor Btf3; contains IPR002715 (Nascent polypeptide-associated complex NAC domain)	2687	218.166	944	103.296	1.07865	2.53349e-98	6.67635e-100	up
Achn173651	1290	BZIP transcription factor; contains IPR004827 (Basic-leucine zipper domain)	683	31.2096	237	14.5951	1.09651	2.31687e-26	2.2256e-27	up
Achn141871	1158	Ethylene responsive transcription factor 1a; contains IPR016177 (DNA-binding, integrase-type)	506	25.7572	174	11.9368	1.10956	3.71491e-20	4.51383e-21	up
Achn062471	789	Ethylene-responsive transcription factor 1; contains IPR016177 (DNA-binding, integrase-type)	317	23.6831	108	10.8741	1.12296	2.99454e-13	5.13435e-14	up
Achn318391	1314	Transcription factor UNE10; contains IPR011598 (Myc-type, basic helix-loop-helix (bHLH) domain), IPR024097 (Basic helix-loop-helix leucine zipper transcription factor)	446	20.0076	150	9.06867	1.14159	1.11521e-18	1.44614e-19	up
Achn023041	1353	Transcription Factor; contains IPR001813 (Ribosomal protein L10/L12), IPR011598 (Myc-type, basic helix-loop-helix (bHLH) domain)	692	30.1484	232	13.6219	1.14616	1.34947e-28	1.20485e-29	up
Achn136071	1752	Transcription factor MYC2; contains IPR011598 (Myc-type, basic helix-loop-helix (bHLH) domain), IPR025610 (Transcription factor MYC/MYB N-terminal)	816	27.4544	273	12.3787	1.14918	1.10253e-33	8.53286e-35	up
Achn219131	633	Squamosa promoter-binding protein, putative; contains IPR004333 (Transcription factor, SBP-box)	818	76.1739	273	34.2615	1.15271	6.31871e-34	4.85967e-35	up
Achn379911	1626	Transcription initiation factor IIB; contains IPR000812 (Transcription factor TFIIB)	723	26.2104	241	11.7745	1.15447	3.61687e-30	3.07278e-31	up
Achn206251	741	TCP transcription factor 14; contains IPR005333 (Transcription factor, TCP)	752	59.8213	249	26.6949	1.16409	9.62352e-32	7.78861e-33	up
Achn239261	1605	DELLA protein GAI, putative; contains IPR005202 (Transcription factor GRAS), IPR021914 (Transcriptional factor DELLA, N-terminal)	4338	159.32	1431	70.8292	1.16951	3.21365e-180	4.59899e-182	up
Achn271741	582	Transcription factor, putative	302	30.5873	99	13.5132	1.17856	1.31137e-13	2.20559e-14	up
Achn289881	804	BZIP transcription factor family protein 2; contains IPR004827 (Basic-leucine zipper domain)	596	43.6965	195	19.2675	1.18135	6.08929e-26	5.90653e-27	up
Achn313661	1266	Transcription factor MYC2; contains IPR011598 (Myc-type, basic helix-loop-helix (bHLH) domain), IPR025610 (Transcription factor MYC/MYB N-terminal)	513	23.8858	166	10.4165	1.19728	6.24203e-23	6.74778e-24	up
Achn216471	648	Ethylene-responsive transcription factor 11; contains IPR016177 (DNA-binding, integrase-type)	320	29.1093	103	12.6273	1.20494	7.82158e-15	1.22724e-15	up
Achn220811	765	GATA transcription factor; contains IPR013088 (Zinc finger, NHR/GATA-type)	3224	248.422	1035	107.48	1.20873	2.76488e-141	5.0777e-143	up
Achn017541	957	Squamosa promoter-binding protein; contains IPR004333 (Transcription factor, SBP-box)	360	22.1742	113	9.38024	1.24118	2.67209e-17	3.70028e-18	up
Achn229321	438	BZIP transcription factor; contains IPR004827 (Basic-leucine zipper domain)	396	53.2939	124	22.4903	1.24467	5.27724e-19	6.73945e-20	up
Achn218481	861	MYB transcription factor; contains IPR009057 (Homeodomain-like)	1476	101.051	445	41.0586	1.29932	7.98227e-73	2.93189e-74	up
Achn142571	1512	Scarecrow-like 1 transcription factor; contains IPR005202 (Transcription factor GRAS)	998	38.9077	299	15.7097	1.3084	4.70266e-50	2.47853e-51	up
Achn084621	1788	Transcription factor, putative; contains IPR011598 (Myc-type, basic helix-loop-helix (bHLH) domain), IPR025610 (Transcription factor MYC/MYB N-terminal)	1625	53.5726	474	21.06	1.34699	1.31297e-84	4.07968e-86	up
Achn217431	1062	MYB transcription factor 1; contains IPR009057 (Homeodomain-like)	6084	337.692	1749	130.832	1.368	0	0	up
Achn126231	717	Heat stress transcription factor B-3; contains IPR011991 (Winged helix-turn-helix DNA-binding domain)	422	34.6936	121	13.4065	1.37174	2.7226e-23	2.90201e-24	up
Achn104421	1740	Transcription factor MYC2; contains IPR011598 (Myc-type, basic helix-loop-helix (bHLH) domain), IPR025610 (Transcription factor MYC/MYB N-terminal)	1060	35.9098	302	13.7881	1.38095	1.2963e-57	5.98106e-59	up
Achn380631	831	MYB transcription factor; contains IPR009057 (Homeodomain-like)	1314	93.2075	374	35.7535	1.38236	2.54377e-71	9.58954e-73	up
Achn131971	456	Probable basic-leucine zipper transcription factor G; contains IPR004827 (Basic-leucine zipper domain)	173	22.3634	49	8.53648	1.38943	2.40657e-10	5.0058e-11	up
Achn044801	1434	Transcription factor, putative	1529	62.8514	424	23.489	1.41996	3.05676e-86	9.27607e-88	up
Achn253821	882	Putative MYB transcription factor; contains IPR009057 (Homeodomain-like), IPR025756 (MYB-CC type transcription factor, LHEQLE-containing domain)	635	42.4387	174	15.6721	1.43718	5.31849e-37	3.74766e-38	up
Achn314121	606	Ethylene-responsive transcription factor 1A; contains IPR016177 (DNA-binding, integrase-type)	298	28.9868	81	10.6184	1.44883	4.18161e-18	5.56165e-19	up
Achn051701	819	Nuclear transcription factor Y subunit C4; contains IPR009072 (Histone-fold), IPR027170 (Transcriptional activator NFYC/HAP5 subunit)	1013	72.9092	274	26.5775	1.45589	1.34573e-59	6.01776e-61	up
Achn217741	1143	Transcription factor, putative; contains IPR005333 (Transcription factor, TCP)	443	22.8462	119	8.27082	1.46585	7.26187e-27	6.85936e-28	up
Achn126561	1575	DELLA protein GAI, putative; contains IPR005202 (Transcription factor GRAS), IPR021914 (Transcriptional factor DELLA, N-terminal)	1253	46.8951	327	16.4936	1.50753	2.26578e-77	7.79437e-79	up
Achn279201	294	SQUAMOSA-promoter binding protein 1; contains IPR004333 (Transcription factor, SBP-box)	289	57.9438	75	20.2657	1.51561	9.76335e-19	1.26251e-19	up
Achn124481	1008	BZIP transcription factor family protein 4; contains IPR004827 (Basic-leucine zipper domain), IPR020983 (Basic leucine-zipper, C-terminal)	1032	60.3498	263	20.7273	1.54182	5.36438e-66	2.16185e-67	up
Achn297481	630	Ethylene-responsive transcription factor 8; contains IPR016177 (DNA-binding, integrase-type)	251	23.485	61	7.69196	1.61031	7.88003e-18	1.06189e-18	up
Achn299081	1338	AP2-like ethylene-responsive transcription factor; contains IPR016177 (DNA-binding, integrase-type)	1108	48.8135	268	15.9121	1.61716	8.17385e-76	2.88355e-77	up
Achn059541	651	Transcription factor, putative; contains IPR011598 (Myc-type, basic helix-loop-helix (bHLH) domain)	1158	104.854	270	32.9481	1.67011	6.95764e-83	2.20189e-84	up
Achn165391	648	BHLH transcription factor 1; contains IPR011598 (Myc-type, basic helix-loop-helix (bHLH) domain)	660	60.0379	153	18.757	1.67844	5.92553e-48	3.24136e-49	up
Achn333271	708	Transcription factor; contains IPR011598 (Myc-type, basic helix-loop-helix (bHLH) domain)	1462	121.722	321	36.018	1.75681	4.53306e-112	1.04096e-113	up
Achn191231	954	Ethylene-responsive transcription factor 1A; contains IPR016135 (Ubiquitin-conjugating enzyme/RWD-like), IPR016177 (DNA-binding, integrase-type)	706	43.6227	144	11.9912	1.86311	4.49518e-59	2.02373e-60	up
Achn354791	1377	AP2-like ethylene-responsive transcription factor; contains IPR016177 (DNA-binding, integrase-type)	573	24.5289	115	6.63455	1.88641	6.52513e-49	3.49631e-50	up
Achn006801	444	BZIP transcription factor; contains IPR004827 (Basic-leucine zipper domain)	1400	185.867	273	48.8458	1.92796	9.77325e-122	2.06098e-123	up
Achn109411	1083	Myb family transcription factor; contains IPR009057 (Homeodomain-like)	4843	263.598	861	63.1571	2.06132	0	0	up
Achn096541	1896	Transcription factor, putative; contains IPR011598 (Myc-type, basic helix-loop-helix (bHLH) domain), IPR025610 (Transcription factor MYC/MYB N-terminal)	1223	38.0229	209	8.757	2.11836	3.36917e-120	7.22722e-122	up
Achn136171	711	Ethylene-responsive transcription factor 12; contains IPR016177 (DNA-binding, integrase-type)	1259	104.379	213	23.7989	2.13286	8.9033e-125	1.82635e-126	up
Achn362831	474	Ethylene responsive transcription factor 12; contains IPR016177 (DNA-binding, integrase-type)	825	102.596	135	22.6258	2.18094	2.41692e-84	7.53917e-86	up
Achn128851	1512	DELLA protein GAI, putative; contains IPR005202 (Transcription factor GRAS), IPR021914 (Transcriptional factor DELLA, N-terminal)	2398	93.4876	379	19.9129	2.23107	1.05416e-250	1.13223e-252	up
Achn229111	255	WRKY transcription factor, putative; contains IPR003657 (DNA-binding WRKY)	129	29.8199	20	6.23071	2.25881	1.33249e-14	2.11855e-15	up
Achn310341	1287	Transcription factor MYC2; contains IPR011598 (Myc-type, basic helix-loop-helix (bHLH) domain), IPR025610 (Transcription factor MYC/MYB N-terminal)	1116	51.1143	165	10.1848	2.32731	4.04111e-123	8.44852e-125	up
Achn000591	459	Transcription factor, putative; contains IPR011598 (Myc-type, basic helix-loop-helix (bHLH) domain)	159	20.4193	20	3.4615	2.56046	2.18972e-20	2.63148e-21	up
Achn238851	837	MYB transcription factor; contains IPR009057 (Homeodomain-like)	1781	125.428	223	21.1654	2.56708	1.80813e-219	2.16087e-221	up
Achn040631	1077	Myb family transcription factor; contains IPR009057 (Homeodomain-like)	6702	366.813	792	58.4194	2.65053	0	0	up
Achn040151	666	MYB transcription factor R3 type	636	56.2911	3	0.357845	7.29743	3.25619e-123	6.78784e-125	up

## Sheet: Sheet3
Gene	Level 1	Level 2	Result	Function
Achn215421	cellular_component	macromolecular complex	up	Elongation factor 1-beta, putative; contains IPR010987 (Glutathione S-transferase, C-terminal-like), IPR014717 (Translation elongation factor EF1B/ribosomal protein S6)
Achn215421	cellular_component	cell	up	Elongation factor 1-beta, putative; contains IPR010987 (Glutathione S-transferase, C-terminal-like), IPR014717 (Translation elongation factor EF1B/ribosomal protein S6)
Achn215421	biological_process	metabolic process	up	Elongation factor 1-beta, putative; contains IPR010987 (Glutathione S-transferase, C-terminal-like), IPR014717 (Translation elongation factor EF1B/ribosomal protein S6)
Achn215421	cellular_component	cell part	up	Elongation factor 1-beta, putative; contains IPR010987 (Glutathione S-transferase, C-terminal-like), IPR014717 (Translation elongation factor EF1B/ribosomal protein S6)
Achn215421	molecular_function	binding	up	Elongation factor 1-beta, putative; contains IPR010987 (Glutathione S-transferase, C-terminal-like), IPR014717 (Translation elongation factor EF1B/ribosomal protein S6)
Achn215421	biological_process	cellular process	up	Elongation factor 1-beta, putative; contains IPR010987 (Glutathione S-transferase, C-terminal-like), IPR014717 (Translation elongation factor EF1B/ribosomal protein S6)
Achn172231	biological_process	cellular component biogenesis	down	Probable tRNA pseudouridine synthase B; contains IPR002501 (Pseudouridine synthase II), IPR015947 (PUA-like domain)
Achn172231	cellular_component	macromolecular complex	down	Probable tRNA pseudouridine synthase B; contains IPR002501 (Pseudouridine synthase II), IPR015947 (PUA-like domain)
Achn172231	cellular_component	cell	down	Probable tRNA pseudouridine synthase B; contains IPR002501 (Pseudouridine synthase II), IPR015947 (PUA-like domain)
Achn172231	cellular_component	organelle part	down	Probable tRNA pseudouridine synthase B; contains IPR002501 (Pseudouridine synthase II), IPR015947 (PUA-like domain)
Achn172231	cellular_component	membrane-enclosed lumen	down	Probable tRNA pseudouridine synthase B; contains IPR002501 (Pseudouridine synthase II), IPR015947 (PUA-like domain)
Achn172231	biological_process	metabolic process	down	Probable tRNA pseudouridine synthase B; contains IPR002501 (Pseudouridine synthase II), IPR015947 (PUA-like domain)
Achn172231	cellular_component	cell part	down	Probable tRNA pseudouridine synthase B; contains IPR002501 (Pseudouridine synthase II), IPR015947 (PUA-like domain)
Achn172231	molecular_function	catalytic activity	down	Probable tRNA pseudouridine synthase B; contains IPR002501 (Pseudouridine synthase II), IPR015947 (PUA-like domain)
Achn172231	molecular_function	binding	down	Probable tRNA pseudouridine synthase B; contains IPR002501 (Pseudouridine synthase II), IPR015947 (PUA-like domain)
Achn172231	biological_process	cellular process	down	Probable tRNA pseudouridine synthase B; contains IPR002501 (Pseudouridine synthase II), IPR015947 (PUA-like domain)
Achn172231	cellular_component	organelle	down	Probable tRNA pseudouridine synthase B; contains IPR002501 (Pseudouridine synthase II), IPR015947 (PUA-like domain)
Achn025661	cellular_component	cell	down	3-ketoacyl-CoA synthase; contains IPR003697 (Maf-like protein), IPR008380 (HAD-superfamily hydrolase, subfamily IG, 5'-nucleotidase), IPR009057 (Homeodomain-like), IPR013601 (FAE1/Type III polyketide synthase-like protein), IPR023214 (HAD-like domain)
Achn025661	biological_process	metabolic process	down	3-ketoacyl-CoA synthase; contains IPR003697 (Maf-like protein), IPR008380 (HAD-superfamily hydrolase, subfamily IG, 5'-nucleotidase), IPR009057 (Homeodomain-like), IPR013601 (FAE1/Type III polyketide synthase-like protein), IPR023214 (HAD-like domain)
Achn025661	cellular_component	cell part	down	3-ketoacyl-CoA synthase; contains IPR003697 (Maf-like protein), IPR008380 (HAD-superfamily hydrolase, subfamily IG, 5'-nucleotidase), IPR009057 (Homeodomain-like), IPR013601 (FAE1/Type III polyketide synthase-like protein), IPR023214 (HAD-like domain)
Achn025661	molecular_function	catalytic activity	down	3-ketoacyl-CoA synthase; contains IPR003697 (Maf-like protein), IPR008380 (HAD-superfamily hydrolase, subfamily IG, 5'-nucleotidase), IPR009057 (Homeodomain-like), IPR013601 (FAE1/Type III polyketide synthase-like protein), IPR023214 (HAD-like domain)
Achn025661	biological_process	cellular process	down	3-ketoacyl-CoA synthase; contains IPR003697 (Maf-like protein), IPR008380 (HAD-superfamily hydrolase, subfamily IG, 5'-nucleotidase), IPR009057 (Homeodomain-like), IPR013601 (FAE1/Type III polyketide synthase-like protein), IPR023214 (HAD-like domain)
Achn125811	cellular_component	cell	up	Rer1 protein, putative; contains IPR004932 (Retrieval of early ER protein Rer1)
Achn125811	biological_process	establishment of localization	up	Rer1 protein, putative; contains IPR004932 (Retrieval of early ER protein Rer1)
Achn125811	cellular_component	cell part	up	Rer1 protein, putative; contains IPR004932 (Retrieval of early ER protein Rer1)
Achn125811	biological_process	cellular process	up	Rer1 protein, putative; contains IPR004932 (Retrieval of early ER protein Rer1)
Achn125811	cellular_component	organelle	up	Rer1 protein, putative; contains IPR004932 (Retrieval of early ER protein Rer1)
Achn125811	biological_process	localization	up	Rer1 protein, putative; contains IPR004932 (Retrieval of early ER protein Rer1)
Achn093281	molecular_function	catalytic activity	up	Pectinesterase/pectinesterase inhibitor; contains IPR006501 (Pectinesterase inhibitor)
Achn093281	molecular_function	enzyme regulator activity	up	Pectinesterase/pectinesterase inhibitor; contains IPR006501 (Pectinesterase inhibitor)
Achn216571	cellular_component	cell	up	Taurine catabolism dioxygenase TauD/TfdA; contains IPR003819 (Taurine catabolism dioxygenase TauD/TfdA)
Achn216571	biological_process	metabolic process	up	Taurine catabolism dioxygenase TauD/TfdA; contains IPR003819 (Taurine catabolism dioxygenase TauD/TfdA)
Achn216571	cellular_component	cell part	up	Taurine catabolism dioxygenase TauD/TfdA; contains IPR003819 (Taurine catabolism dioxygenase TauD/TfdA)
Achn216571	molecular_function	catalytic activity	up	Taurine catabolism dioxygenase TauD/TfdA; contains IPR003819 (Taurine catabolism dioxygenase TauD/TfdA)
Achn216571	molecular_function	binding	up	Taurine catabolism dioxygenase TauD/TfdA; contains IPR003819 (Taurine catabolism dioxygenase TauD/TfdA)
Achn216571	cellular_component	organelle	up	Taurine catabolism dioxygenase TauD/TfdA; contains IPR003819 (Taurine catabolism dioxygenase TauD/TfdA)
Achn241771	biological_process	metabolic process	down	Beta-glucosidase; contains IPR001360 (Glycoside hydrolase, family 1), IPR017853 (Glycoside hydrolase, superfamily)
Achn241771	molecular_function	catalytic activity	down	Beta-glucosidase; contains IPR001360 (Glycoside hydrolase, family 1), IPR017853 (Glycoside hydrolase, superfamily)
Achn241771	molecular_function	binding	down	Beta-glucosidase; contains IPR001360 (Glycoside hydrolase, family 1), IPR017853 (Glycoside hydrolase, superfamily)
Achn253821	cellular_component	cell	up	Putative MYB transcription factor; contains IPR009057 (Homeodomain-like), IPR025756 (MYB-CC type transcription factor, LHEQLE-containing domain)
Achn253821	biological_process	metabolic process	up	Putative MYB transcription factor; contains IPR009057 (Homeodomain-like), IPR025756 (MYB-CC type transcription factor, LHEQLE-containing domain)
Achn253821	cellular_component	cell part	up	Putative MYB transcription factor; contains IPR009057 (Homeodomain-like), IPR025756 (MYB-CC type transcription factor, LHEQLE-containing domain)
Achn253821	molecular_function	binding	up	Putative MYB transcription factor; contains IPR009057 (Homeodomain-like), IPR025756 (MYB-CC type transcription factor, LHEQLE-containing domain)
Achn253821	biological_process	cellular process	up	Putative MYB transcription factor; contains IPR009057 (Homeodomain-like), IPR025756 (MYB-CC type transcription factor, LHEQLE-containing domain)
Achn253821	biological_process	developmental process	up	Putative MYB transcription factor; contains IPR009057 (Homeodomain-like), IPR025756 (MYB-CC type transcription factor, LHEQLE-containing domain)
Achn253821	biological_process	multicellular organismal process	up	Putative MYB transcription factor; contains IPR009057 (Homeodomain-like), IPR025756 (MYB-CC type transcription factor, LHEQLE-containing domain)
Achn253821	cellular_component	organelle	up	Putative MYB transcription factor; contains IPR009057 (Homeodomain-like), IPR025756 (MYB-CC type transcription factor, LHEQLE-containing domain)
Achn253821	biological_process	biological regulation	up	Putative MYB transcription factor; contains IPR009057 (Homeodomain-like), IPR025756 (MYB-CC type transcription factor, LHEQLE-containing domain)
Achn116071	cellular_component	cell	up	Putative CCR4-NOT transcription complex subunit 7; contains IPR006941 (Ribonuclease CAF1), IPR012337 (Ribonuclease H-like domain)
Achn116071	biological_process	metabolic process	up	Putative CCR4-NOT transcription complex subunit 7; contains IPR006941 (Ribonuclease CAF1), IPR012337 (Ribonuclease H-like domain)
Achn116071	cellular_component	cell part	up	Putative CCR4-NOT transcription complex subunit 7; contains IPR006941 (Ribonuclease CAF1), IPR012337 (Ribonuclease H-like domain)
Achn116071	molecular_function	catalytic activity	up	Putative CCR4-NOT transcription complex subunit 7; contains IPR006941 (Ribonuclease CAF1), IPR012337 (Ribonuclease H-like domain)
Achn116071	molecular_function	binding	up	Putative CCR4-NOT transcription complex subunit 7; contains IPR006941 (Ribonuclease CAF1), IPR012337 (Ribonuclease H-like domain)
Achn116071	biological_process	cellular process	up	Putative CCR4-NOT transcription complex subunit 7; contains IPR006941 (Ribonuclease CAF1), IPR012337 (Ribonuclease H-like domain)
Achn116071	cellular_component	organelle	up	Putative CCR4-NOT transcription complex subunit 7; contains IPR006941 (Ribonuclease CAF1), IPR012337 (Ribonuclease H-like domain)
Achn116071	biological_process	biological regulation	up	Putative CCR4-NOT transcription complex subunit 7; contains IPR006941 (Ribonuclease CAF1), IPR012337 (Ribonuclease H-like domain)
Achn128711	biological_process	response to stimulus	up	Zinc finger A20 and AN1 domain-containing stress-associated protein; contains IPR000058 (Zinc finger, AN1-type)
Achn128711	molecular_function	binding	up	Zinc finger A20 and AN1 domain-containing stress-associated protein; contains IPR000058 (Zinc finger, AN1-type)
Achn177861	biological_process	response to stimulus	down	70-kDa heat shock protein; contains IPR013126 (Heat shock protein 70 family)
Achn177861	molecular_function	binding	down	70-kDa heat shock protein; contains IPR013126 (Heat shock protein 70 family)
Achn183111	cellular_component	cell	up	Probable receptor-like protein kinase; contains IPR011009 (Protein kinase-like domain)
Achn183111	biological_process	metabolic process	up	Probable receptor-like protein kinase; contains IPR011009 (Protein kinase-like domain)
Achn183111	cellular_component	cell part	up	Probable receptor-like protein kinase; contains IPR011009 (Protein kinase-like domain)
Achn183111	molecular_function	catalytic activity	up	Probable receptor-like protein kinase; contains IPR011009 (Protein kinase-like domain)
Achn183111	molecular_function	binding	up	Probable receptor-like protein kinase; contains IPR011009 (Protein kinase-like domain)
Achn183111	biological_process	cellular process	up	Probable receptor-like protein kinase; contains IPR011009 (Protein kinase-like domain)
Achn183111	cellular_component	organelle	up	Probable receptor-like protein kinase; contains IPR011009 (Protein kinase-like domain)
Achn089921	cellular_component	macromolecular complex	down	Katanin p60 ATPase-containing subunit, putative; contains IPR027417 (P-loop containing nucleoside triphosphate hydrolase)
Achn089921	cellular_component	cell	down	Katanin p60 ATPase-containing subunit, putative; contains IPR027417 (P-loop containing nucleoside triphosphate hydrolase)
Achn089921	cellular_component	organelle part	down	Katanin p60 ATPase-containing subunit, putative; contains IPR027417 (P-loop containing nucleoside triphosphate hydrolase)
Achn089921	cellular_component	cell part	down	Katanin p60 ATPase-containing subunit, putative; contains IPR027417 (P-loop containing nucleoside triphosphate hydrolase)
Achn089921	molecular_function	catalytic activity	down	Katanin p60 ATPase-containing subunit, putative; contains IPR027417 (P-loop containing nucleoside triphosphate hydrolase)
Achn089921	molecular_function	binding	down	Katanin p60 ATPase-containing subunit, putative; contains IPR027417 (P-loop containing nucleoside triphosphate hydrolase)
Achn089921	cellular_component	organelle	down	Katanin p60 ATPase-containing subunit, putative; contains IPR027417 (P-loop containing nucleoside triphosphate hydrolase)
Achn258511	cellular_component	cell	up	Non-specific lipid-transfer protein; contains IPR000528 (Plant lipid transfer protein/Par allergen), IPR016140 (Bifunctional inhibitor/plant lipid transfer protein/seed storage helical domain)
Achn258511	biological_process	response to stimulus	up	Non-specific lipid-transfer protein; contains IPR000528 (Plant lipid transfer protein/Par allergen), IPR016140 (Bifunctional inhibitor/plant lipid transfer protein/seed storage helical domain)
Achn258511	biological_process	establishment of localization	up	Non-specific lipid-transfer protein; contains IPR000528 (Plant lipid transfer protein/Par allergen), IPR016140 (Bifunctional inhibitor/plant lipid transfer protein/seed storage helical domain)
Achn258511	cellular_component	cell part	up	Non-specific lipid-transfer protein; contains IPR000528 (Plant lipid transfer protein/Par allergen), IPR016140 (Bifunctional inhibitor/plant lipid transfer protein/seed storage helical domain)
Achn258511	molecular_function	binding	up	Non-specific lipid-transfer protein; contains IPR000528 (Plant lipid transfer protein/Par allergen), IPR016140 (Bifunctional inhibitor/plant lipid transfer protein/seed storage helical domain)
Achn258511	cellular_component	extracellular region	up	Non-specific lipid-transfer protein; contains IPR000528 (Plant lipid transfer protein/Par allergen), IPR016140 (Bifunctional inhibitor/plant lipid transfer protein/seed storage helical domain)
Achn258511	biological_process	localization	up	Non-specific lipid-transfer protein; contains IPR000528 (Plant lipid transfer protein/Par allergen), IPR016140 (Bifunctional inhibitor/plant lipid transfer protein/seed storage helical domain)
Achn040671	biological_process	cellular component biogenesis	up	Histone H4; contains IPR001951 (Histone H4), IPR009072 (Histone-fold)
Achn040671	biological_process	cellular component organization	up	Histone H4; contains IPR001951 (Histone H4), IPR009072 (Histone-fold)
Achn040671	cellular_component	macromolecular complex	up	Histone H4; contains IPR001951 (Histone H4), IPR009072 (Histone-fold)
Achn040671	cellular_component	cell	up	Histone H4; contains IPR001951 (Histone H4), IPR009072 (Histone-fold)
Achn040671	cellular_component	organelle part	up	Histone H4; contains IPR001951 (Histone H4), IPR009072 (Histone-fold)
Achn040671	cellular_component	cell part	up	Histone H4; contains IPR001951 (Histone H4), IPR009072 (Histone-fold)
Achn040671	molecular_function	binding	up	Histone H4; contains IPR001951 (Histone H4), IPR009072 (Histone-fold)
Achn040671	biological_process	cellular process	up	Histone H4; contains IPR001951 (Histone H4), IPR009072 (Histone-fold)
Achn040671	cellular_component	organelle	up	Histone H4; contains IPR001951 (Histone H4), IPR009072 (Histone-fold)
Achn043241	cellular_component	macromolecular complex	down	U2 small nuclear ribonucleoprotein A, putative; contains IPR001611 (Leucine-rich repeat)
Achn043241	cellular_component	cell	down	U2 small nuclear ribonucleoprotein A, putative; contains IPR001611 (Leucine-rich repeat)
Achn043241	biological_process	response to stimulus	down	U2 small nuclear ribonucleoprotein A, putative; contains IPR001611 (Leucine-rich repeat)
Achn043241	cellular_component	organelle part	down	U2 small nuclear ribonucleoprotein A, putative; contains IPR001611 (Leucine-rich repeat)
Achn043241	cellular_component	membrane-enclosed lumen	down	U2 small nuclear ribonucleoprotein A, putative; contains IPR001611 (Leucine-rich repeat)
Achn043241	biological_process	metabolic process	down	U2 small nuclear ribonucleoprotein A, putative; contains IPR001611 (Leucine-rich repeat)
Achn043241	cellular_component	cell part	down	U2 small nuclear ribonucleoprotein A, putative; contains IPR001611 (Leucine-rich repeat)
Achn043241	molecular_function	binding	down	U2 small nuclear ribonucleoprotein A, putative; contains IPR001611 (Leucine-rich repeat)
Achn043241	biological_process	cellular process	down	U2 small nuclear ribonucleoprotein A, putative; contains IPR001611 (Leucine-rich repeat)
Achn043241	cellular_component	organelle	down	U2 small nuclear ribonucleoprotein A, putative; contains IPR001611 (Leucine-rich repeat)
Achn303161	biological_process	response to stimulus	up	BTB/POZ domain-containing protein; contains IPR027356 (NPH3 domain)
Achn303161	molecular_function	binding	up	BTB/POZ domain-containing protein; contains IPR027356 (NPH3 domain)
Achn303161	biological_process	signaling	up	BTB/POZ domain-containing protein; contains IPR027356 (NPH3 domain)
Achn303161	biological_process	multicellular organismal process	up	BTB/POZ domain-containing protein; contains IPR027356 (NPH3 domain)
Achn303161	molecular_function	molecular transducer activity	up	BTB/POZ domain-containing protein; contains IPR027356 (NPH3 domain)
Achn303161	biological_process	signaling process	up	BTB/POZ domain-containing protein; contains IPR027356 (NPH3 domain)
Achn303161	biological_process	biological regulation	up	BTB/POZ domain-containing protein; contains IPR027356 (NPH3 domain)
Achn385091	cellular_component	macromolecular complex	up	Chlorophyll a-b-binding protein 8, chloroplastic; contains IPR022796 (Chlorophyll A-B binding protein), IPR023329 (Chlorophyll a/b binding protein domain)
Achn385091	cellular_component	cell	up	Chlorophyll a-b-binding protein 8, chloroplastic; contains IPR022796 (Chlorophyll A-B binding protein), IPR023329 (Chlorophyll a/b binding protein domain)
Achn385091	cellular_component	organelle part	up	Chlorophyll a-b-binding protein 8, chloroplastic; contains IPR022796 (Chlorophyll A-B binding protein), IPR023329 (Chlorophyll a/b binding protein domain)
Achn385091	biological_process	metabolic process	up	Chlorophyll a-b-binding protein 8, chloroplastic; contains IPR022796 (Chlorophyll A-B binding protein), IPR023329 (Chlorophyll a/b binding protein domain)
Achn385091	cellular_component	cell part	up	Chlorophyll a-b-binding protein 8, chloroplastic; contains IPR022796 (Chlorophyll A-B binding protein), IPR023329 (Chlorophyll a/b binding protein domain)
Achn385091	molecular_function	binding	up	Chlorophyll a-b-binding protein 8, chloroplastic; contains IPR022796 (Chlorophyll A-B binding protein), IPR023329 (Chlorophyll a/b binding protein domain)
Achn385091	biological_process	cellular process	up	Chlorophyll a-b-binding protein 8, chloroplastic; contains IPR022796 (Chlorophyll A-B binding protein), IPR023329 (Chlorophyll a/b binding protein domain)
Achn385091	cellular_component	organelle	up	Chlorophyll a-b-binding protein 8, chloroplastic; contains IPR022796 (Chlorophyll A-B binding protein), IPR023329 (Chlorophyll a/b binding protein domain)
Achn088151	biological_process	reproduction	up	Protein YABBY; contains IPR006780 (YABBY protein)
Achn088151	biological_process	reproductive process	up	Protein YABBY; contains IPR006780 (YABBY protein)
Achn088151	cellular_component	cell	up	Protein YABBY; contains IPR006780 (YABBY protein)
Achn088151	cellular_component	cell part	up	Protein YABBY; contains IPR006780 (YABBY protein)
Achn088151	molecular_function	binding	up	Protein YABBY; contains IPR006780 (YABBY protein)
Achn088151	biological_process	cellular process	up	Protein YABBY; contains IPR006780 (YABBY protein)
Achn088151	biological_process	developmental process	up	Protein YABBY; contains IPR006780 (YABBY protein)
Achn088151	biological_process	multicellular organismal process	up	Protein YABBY; contains IPR006780 (YABBY protein)
Achn088151	cellular_component	organelle	up	Protein YABBY; contains IPR006780 (YABBY protein)
Achn088151	biological_process	biological regulation	up	Protein YABBY; contains IPR006780 (YABBY protein)
Achn084201	biological_process	cellular component organization	up	Cellulose synthase-like protein; contains IPR005150 (Cellulose synthase), IPR013083 (Zinc finger, RING/FYVE/PHD-type)
Achn084201	cellular_component	cell	up	Cellulose synthase-like protein; contains IPR005150 (Cellulose synthase), IPR013083 (Zinc finger, RING/FYVE/PHD-type)
Achn084201	biological_process	response to stimulus	up	Cellulose synthase-like protein; contains IPR005150 (Cellulose synthase), IPR013083 (Zinc finger, RING/FYVE/PHD-type)
Achn084201	cellular_component	organelle part	up	Cellulose synthase-like protein; contains IPR005150 (Cellulose synthase), IPR013083 (Zinc finger, RING/FYVE/PHD-type)
Achn084201	biological_process	cell wall organization or biogenesis	up	Cellulose synthase-like protein; contains IPR005150 (Cellulose synthase), IPR013083 (Zinc finger, RING/FYVE/PHD-type)
Achn084201	cellular_component	cell part	up	Cellulose synthase-like protein; contains IPR005150 (Cellulose synthase), IPR013083 (Zinc finger, RING/FYVE/PHD-type)
Achn084201	molecular_function	catalytic activity	up	Cellulose synthase-like protein; contains IPR005150 (Cellulose synthase), IPR013083 (Zinc finger, RING/FYVE/PHD-type)
Achn084201	biological_process	cellular process	up	Cellulose synthase-like protein; contains IPR005150 (Cellulose synthase), IPR013083 (Zinc finger, RING/FYVE/PHD-type)
Achn084201	cellular_component	organelle	up	Cellulose synthase-like protein; contains IPR005150 (Cellulose synthase), IPR013083 (Zinc finger, RING/FYVE/PHD-type)
Achn162861	biological_process	metabolic process	up	Reductase 1; contains IPR001395 (Aldo/keto reductase), IPR023210 (NADP-dependent oxidoreductase domain)
Achn162861	molecular_function	catalytic activity	up	Reductase 1; contains IPR001395 (Aldo/keto reductase), IPR023210 (NADP-dependent oxidoreductase domain)
Achn381411	biological_process	cellular component organization	up	Dual specificity phosphatase Cdc25; contains IPR001763 (Rhodanese-like domain)
Achn381411	cellular_component	cell	up	Dual specificity phosphatase Cdc25; contains IPR001763 (Rhodanese-like domain)
Achn381411	biological_process	response to stimulus	up	Dual specificity phosphatase Cdc25; contains IPR001763 (Rhodanese-like domain)
Achn381411	biological_process	metabolic process	up	Dual specificity phosphatase Cdc25; contains IPR001763 (Rhodanese-like domain)
Achn381411	cellular_component	cell part	up	Dual specificity phosphatase Cdc25; contains IPR001763 (Rhodanese-like domain)
Achn381411	molecular_function	catalytic activity	up	Dual specificity phosphatase Cdc25; contains IPR001763 (Rhodanese-like domain)
Achn381411	molecular_function	binding	up	Dual specificity phosphatase Cdc25; contains IPR001763 (Rhodanese-like domain)
Achn381411	biological_process	cellular process	up	Dual specificity phosphatase Cdc25; contains IPR001763 (Rhodanese-like domain)
Achn381411	cellular_component	organelle	up	Dual specificity phosphatase Cdc25; contains IPR001763 (Rhodanese-like domain)
Achn381001	biological_process	cellular component biogenesis	up	Tubulin beta chain, putative; contains IPR000217 (Tubulin), IPR023123 (Tubulin, C-terminal)
Achn381001	biological_process	cellular component organization	up	Tubulin beta chain, putative; contains IPR000217 (Tubulin), IPR023123 (Tubulin, C-terminal)
Achn381001	cellular_component	macromolecular complex	up	Tubulin beta chain, putative; contains IPR000217 (Tubulin), IPR023123 (Tubulin, C-terminal)
Achn381001	cellular_component	cell	up	Tubulin beta chain, putative; contains IPR000217 (Tubulin), IPR023123 (Tubulin, C-terminal)
Achn381001	cellular_component	organelle part	up	Tubulin beta chain, putative; contains IPR000217 (Tubulin), IPR023123 (Tubulin, C-terminal)
Achn381001	cellular_component	cell part	up	Tubulin beta chain, putative; contains IPR000217 (Tubulin), IPR023123 (Tubulin, C-terminal)
Achn381001	molecular_function	catalytic activity	up	Tubulin beta chain, putative; contains IPR000217 (Tubulin), IPR023123 (Tubulin, C-terminal)
Achn381001	molecular_function	binding	up	Tubulin beta chain, putative; contains IPR000217 (Tubulin), IPR023123 (Tubulin, C-terminal)
Achn381001	biological_process	cellular process	up	Tubulin beta chain, putative; contains IPR000217 (Tubulin), IPR023123 (Tubulin, C-terminal)
Achn381001	cellular_component	organelle	up	Tubulin beta chain, putative; contains IPR000217 (Tubulin), IPR023123 (Tubulin, C-terminal)
Achn381001	molecular_function	structural molecule activity	up	Tubulin beta chain, putative; contains IPR000217 (Tubulin), IPR023123 (Tubulin, C-terminal)
Achn273941	cellular_component	cell	down	Heat shock 70 kDa protein C; contains IPR013126 (Heat shock protein 70 family)
Achn273941	cellular_component	organelle part	down	Heat shock 70 kDa protein C; contains IPR013126 (Heat shock protein 70 family)
Achn273941	cellular_component	membrane-enclosed lumen	down	Heat shock 70 kDa protein C; contains IPR013126 (Heat shock protein 70 family)
Achn273941	cellular_component	cell part	down	Heat shock 70 kDa protein C; contains IPR013126 (Heat shock protein 70 family)
Achn273941	molecular_function	binding	down	Heat shock 70 kDa protein C; contains IPR013126 (Heat shock protein 70 family)
Achn273941	cellular_component	organelle	down	Heat shock 70 kDa protein C; contains IPR013126 (Heat shock protein 70 family)
Achn318401	biological_process	reproduction	up	Expansin B protein; contains IPR007118 (Expansin/Lol pI), IPR014733 (Barwin-like endoglucanase)
Achn318401	biological_process	cellular component organization	up	Expansin B protein; contains IPR007118 (Expansin/Lol pI), IPR014733 (Barwin-like endoglucanase)
Achn318401	cellular_component	cell	up	Expansin B protein; contains IPR007118 (Expansin/Lol pI), IPR014733 (Barwin-like endoglucanase)
Achn318401	biological_process	cell wall organization or biogenesis	up	Expansin B protein; contains IPR007118 (Expansin/Lol pI), IPR014733 (Barwin-like endoglucanase)
Achn318401	cellular_component	cell part	up	Expansin B protein; contains IPR007118 (Expansin/Lol pI), IPR014733 (Barwin-like endoglucanase)
Achn318401	biological_process	cellular process	up	Expansin B protein; contains IPR007118 (Expansin/Lol pI), IPR014733 (Barwin-like endoglucanase)
Achn318401	biological_process	developmental process	up	Expansin B protein; contains IPR007118 (Expansin/Lol pI), IPR014733 (Barwin-like endoglucanase)
Achn318401	cellular_component	extracellular region	up	Expansin B protein; contains IPR007118 (Expansin/Lol pI), IPR014733 (Barwin-like endoglucanase)
Achn318401	biological_process	growth	up	Expansin B protein; contains IPR007118 (Expansin/Lol pI), IPR014733 (Barwin-like endoglucanase)
Achn318401	biological_process	biological regulation	up	Expansin B protein; contains IPR007118 (Expansin/Lol pI), IPR014733 (Barwin-like endoglucanase)
Achn119601	cellular_component	cell	up	Vacuolar cation/proton exchanger 1a, putative; contains IPR004837 (Sodium/calcium exchanger membrane region)
Achn119601	biological_process	response to stimulus	up	Vacuolar cation/proton exchanger 1a, putative; contains IPR004837 (Sodium/calcium exchanger membrane region)
Achn119601	cellular_component	organelle part	up	Vacuolar cation/proton exchanger 1a, putative; contains IPR004837 (Sodium/calcium exchanger membrane region)
Achn119601	biological_process	establishment of localization	up	Vacuolar cation/proton exchanger 1a, putative; contains IPR004837 (Sodium/calcium exchanger membrane region)
Achn119601	biological_process	metabolic process	up	Vacuolar cation/proton exchanger 1a, putative; contains IPR004837 (Sodium/calcium exchanger membrane region)
Achn119601	cellular_component	cell part	up	Vacuolar cation/proton exchanger 1a, putative; contains IPR004837 (Sodium/calcium exchanger membrane region)
Achn119601	molecular_function	binding	up	Vacuolar cation/proton exchanger 1a, putative; contains IPR004837 (Sodium/calcium exchanger membrane region)
Achn119601	biological_process	cellular process	up	Vacuolar cation/proton exchanger 1a, putative; contains IPR004837 (Sodium/calcium exchanger membrane region)
Achn119601	molecular_function	transporter activity	up	Vacuolar cation/proton exchanger 1a, putative; contains IPR004837 (Sodium/calcium exchanger membrane region)
Achn119601	biological_process	multi-organism process	up	Vacuolar cation/proton exchanger 1a, putative; contains IPR004837 (Sodium/calcium exchanger membrane region)
Achn119601	cellular_component	organelle	up	Vacuolar cation/proton exchanger 1a, putative; contains IPR004837 (Sodium/calcium exchanger membrane region)
Achn119601	biological_process	localization	up	Vacuolar cation/proton exchanger 1a, putative; contains IPR004837 (Sodium/calcium exchanger membrane region)
Achn119601	biological_process	biological regulation	up	Vacuolar cation/proton exchanger 1a, putative; contains IPR004837 (Sodium/calcium exchanger membrane region)
Achn165831	cellular_component	macromolecular complex	up	Photosystem II 5 kDa protein
Achn165831	cellular_component	cell	up	Photosystem II 5 kDa protein
Achn165831	cellular_component	organelle part	up	Photosystem II 5 kDa protein
Achn165831	biological_process	metabolic process	up	Photosystem II 5 kDa protein
Achn165831	cellular_component	cell part	up	Photosystem II 5 kDa protein
Achn165831	biological_process	cellular process	up	Photosystem II 5 kDa protein
Achn165831	cellular_component	organelle	up	Photosystem II 5 kDa protein
Achn183471	cellular_component	cell	up	Response regulator; contains IPR011006 (CheY-like superfamily)
Achn183471	biological_process	response to stimulus	up	Response regulator; contains IPR011006 (CheY-like superfamily)
Achn183471	biological_process	metabolic process	up	Response regulator; contains IPR011006 (CheY-like superfamily)
Achn183471	cellular_component	cell part	up	Response regulator; contains IPR011006 (CheY-like superfamily)
Achn183471	molecular_function	binding	up	Response regulator; contains IPR011006 (CheY-like superfamily)
Achn183471	biological_process	cellular process	up	Response regulator; contains IPR011006 (CheY-like superfamily)
Achn183471	molecular_function	transcription regulator activity	up	Response regulator; contains IPR011006 (CheY-like superfamily)
Achn183471	biological_process	signaling	up	Response regulator; contains IPR011006 (CheY-like superfamily)
Achn183471	cellular_component	organelle	up	Response regulator; contains IPR011006 (CheY-like superfamily)
Achn183471	molecular_function	molecular transducer activity	up	Response regulator; contains IPR011006 (CheY-like superfamily)
Achn183471	biological_process	rhythmic process	up	Response regulator; contains IPR011006 (CheY-like superfamily)
Achn183471	biological_process	signaling process	up	Response regulator; contains IPR011006 (CheY-like superfamily)
Achn183471	biological_process	biological regulation	up	Response regulator; contains IPR011006 (CheY-like superfamily)
Achn159051	molecular_function	catalytic activity	up	L-asparaginase; contains IPR000246 (Peptidase T2, asparaginase 2)
Achn358851	cellular_component	cell	up	Cytochrome b5; contains IPR001199 (Cytochrome b5-like heme/steroid binding domain)
Achn358851	cellular_component	organelle part	up	Cytochrome b5; contains IPR001199 (Cytochrome b5-like heme/steroid binding domain)
Achn358851	biological_process	establishment of localization	up	Cytochrome b5; contains IPR001199 (Cytochrome b5-like heme/steroid binding domain)
Achn358851	biological_process	metabolic process	up	Cytochrome b5; contains IPR001199 (Cytochrome b5-like heme/steroid binding domain)
Achn358851	cellular_component	cell part	up	Cytochrome b5; contains IPR001199 (Cytochrome b5-like heme/steroid binding domain)
Achn358851	molecular_function	binding	up	Cytochrome b5; contains IPR001199 (Cytochrome b5-like heme/steroid binding domain)
Achn358851	biological_process	cellular process	up	Cytochrome b5; contains IPR001199 (Cytochrome b5-like heme/steroid binding domain)
Achn358851	cellular_component	organelle	up	Cytochrome b5; contains IPR001199 (Cytochrome b5-like heme/steroid binding domain)
Achn358851	biological_process	localization	up	Cytochrome b5; contains IPR001199 (Cytochrome b5-like heme/steroid binding domain)
Achn043311	cellular_component	cell	down	Class III homeobox-leucine zipper protein; contains IPR002913 (START domain), IPR009057 (Homeodomain-like), IPR013978 (MEKHLA), IPR023393 (START-like domain)
Achn043311	biological_process	metabolic process	down	Class III homeobox-leucine zipper protein; contains IPR002913 (START domain), IPR009057 (Homeodomain-like), IPR013978 (MEKHLA), IPR023393 (START-like domain)
Achn043311	cellular_component	cell part	down	Class III homeobox-leucine zipper protein; contains IPR002913 (START domain), IPR009057 (Homeodomain-like), IPR013978 (MEKHLA), IPR023393 (START-like domain)
Achn043311	molecular_function	binding	down	Class III homeobox-leucine zipper protein; contains IPR002913 (START domain), IPR009057 (Homeodomain-like), IPR013978 (MEKHLA), IPR023393 (START-like domain)
Achn043311	biological_process	cellular process	down	Class III homeobox-leucine zipper protein; contains IPR002913 (START domain), IPR009057 (Homeodomain-like), IPR013978 (MEKHLA), IPR023393 (START-like domain)
Achn043311	molecular_function	transcription regulator activity	down	Class III homeobox-leucine zipper protein; contains IPR002913 (START domain), IPR009057 (Homeodomain-like), IPR013978 (MEKHLA), IPR023393 (START-like domain)
Achn043311	cellular_component	organelle	down	Class III homeobox-leucine zipper protein; contains IPR002913 (START domain), IPR009057 (Homeodomain-like), IPR013978 (MEKHLA), IPR023393 (START-like domain)
Achn043311	biological_process	biological regulation	down	Class III homeobox-leucine zipper protein; contains IPR002913 (START domain), IPR009057 (Homeodomain-like), IPR013978 (MEKHLA), IPR023393 (START-like domain)
Achn114131	cellular_component	cell	up	Ribonucleoside-diphosphate reductase small chain, putative; contains IPR000358 (Ribonucleotide reductase small subunit), IPR009078 (Ferritin-like superfamily)
Achn114131	biological_process	metabolic process	up	Ribonucleoside-diphosphate reductase small chain, putative; contains IPR000358 (Ribonucleotide reductase small subunit), IPR009078 (Ferritin-like superfamily)
Achn114131	cellular_component	cell part	up	Ribonucleoside-diphosphate reductase small chain, putative; contains IPR000358 (Ribonucleotide reductase small subunit), IPR009078 (Ferritin-like superfamily)
Achn114131	molecular_function	catalytic activity	up	Ribonucleoside-diphosphate reductase small chain, putative; contains IPR000358 (Ribonucleotide reductase small subunit), IPR009078 (Ferritin-like superfamily)
Achn114131	molecular_function	binding	up	Ribonucleoside-diphosphate reductase small chain, putative; contains IPR000358 (Ribonucleotide reductase small subunit), IPR009078 (Ferritin-like superfamily)
Achn114131	biological_process	cellular process	up	Ribonucleoside-diphosphate reductase small chain, putative; contains IPR000358 (Ribonucleotide reductase small subunit), IPR009078 (Ferritin-like superfamily)
Achn149851	biological_process	response to stimulus	up	Zinc finger A20 and AN1 domain-containing stress-associated protein; contains IPR000058 (Zinc finger, AN1-type), IPR002653 (Zinc finger, A20-type)
Achn149851	molecular_function	binding	up	Zinc finger A20 and AN1 domain-containing stress-associated protein; contains IPR000058 (Zinc finger, AN1-type), IPR002653 (Zinc finger, A20-type)
Achn027601	biological_process	metabolic process	up	Fumarylacetoacetase; contains IPR005959 (Fumarylacetoacetase), IPR011234 (Fumarylacetoacetase, C-terminal-related)
Achn027601	molecular_function	catalytic activity	up	Fumarylacetoacetase; contains IPR005959 (Fumarylacetoacetase), IPR011234 (Fumarylacetoacetase, C-terminal-related)
Achn027601	molecular_function	binding	up	Fumarylacetoacetase; contains IPR005959 (Fumarylacetoacetase), IPR011234 (Fumarylacetoacetase, C-terminal-related)
Achn027601	biological_process	cellular process	up	Fumarylacetoacetase; contains IPR005959 (Fumarylacetoacetase), IPR011234 (Fumarylacetoacetase, C-terminal-related)
Achn233211	biological_process	cellular component organization	down	SWI/SNF complex subunit SMARCC1; contains IPR000433 (Zinc finger, ZZ-type), IPR009057 (Homeodomain-like), IPR011991 (Winged helix-turn-helix DNA-binding domain)
Achn233211	cellular_component	cell	down	SWI/SNF complex subunit SMARCC1; contains IPR000433 (Zinc finger, ZZ-type), IPR009057 (Homeodomain-like), IPR011991 (Winged helix-turn-helix DNA-binding domain)
Achn233211	biological_process	metabolic process	down	SWI/SNF complex subunit SMARCC1; contains IPR000433 (Zinc finger, ZZ-type), IPR009057 (Homeodomain-like), IPR011991 (Winged helix-turn-helix DNA-binding domain)
Achn233211	cellular_component	cell part	down	SWI/SNF complex subunit SMARCC1; contains IPR000433 (Zinc finger, ZZ-type), IPR009057 (Homeodomain-like), IPR011991 (Winged helix-turn-helix DNA-binding domain)
Achn233211	molecular_function	binding	down	SWI/SNF complex subunit SMARCC1; contains IPR000433 (Zinc finger, ZZ-type), IPR009057 (Homeodomain-like), IPR011991 (Winged helix-turn-helix DNA-binding domain)
Achn233211	biological_process	cellular process	down	SWI/SNF complex subunit SMARCC1; contains IPR000433 (Zinc finger, ZZ-type), IPR009057 (Homeodomain-like), IPR011991 (Winged helix-turn-helix DNA-binding domain)
Achn233211	biological_process	developmental process	down	SWI/SNF complex subunit SMARCC1; contains IPR000433 (Zinc finger, ZZ-type), IPR009057 (Homeodomain-like), IPR011991 (Winged helix-turn-helix DNA-binding domain)
Achn233211	biological_process	multicellular organismal process	down	SWI/SNF complex subunit SMARCC1; contains IPR000433 (Zinc finger, ZZ-type), IPR009057 (Homeodomain-like), IPR011991 (Winged helix-turn-helix DNA-binding domain)
Achn233211	cellular_component	organelle	down	SWI/SNF complex subunit SMARCC1; contains IPR000433 (Zinc finger, ZZ-type), IPR009057 (Homeodomain-like), IPR011991 (Winged helix-turn-helix DNA-binding domain)
Achn233211	biological_process	biological regulation	down	SWI/SNF complex subunit SMARCC1; contains IPR000433 (Zinc finger, ZZ-type), IPR009057 (Homeodomain-like), IPR011991 (Winged helix-turn-helix DNA-binding domain)
Achn319851	biological_process	metabolic process	down	Choline dehydrogenase; contains IPR000172 (Glucose-methanol-choline oxidoreductase, N-terminal), IPR007867 (Glucose-methanol-choline oxidoreductase, C-terminal)
Achn319851	molecular_function	catalytic activity	down	Choline dehydrogenase; contains IPR000172 (Glucose-methanol-choline oxidoreductase, N-terminal), IPR007867 (Glucose-methanol-choline oxidoreductase, C-terminal)
Achn319851	molecular_function	binding	down	Choline dehydrogenase; contains IPR000172 (Glucose-methanol-choline oxidoreductase, N-terminal), IPR007867 (Glucose-methanol-choline oxidoreductase, C-terminal)
Achn319851	biological_process	cellular process	down	Choline dehydrogenase; contains IPR000172 (Glucose-methanol-choline oxidoreductase, N-terminal), IPR007867 (Glucose-methanol-choline oxidoreductase, C-terminal)
Achn319851	biological_process	developmental process	down	Choline dehydrogenase; contains IPR000172 (Glucose-methanol-choline oxidoreductase, N-terminal), IPR007867 (Glucose-methanol-choline oxidoreductase, C-terminal)
Achn319851	biological_process	signaling	down	Choline dehydrogenase; contains IPR000172 (Glucose-methanol-choline oxidoreductase, N-terminal), IPR007867 (Glucose-methanol-choline oxidoreductase, C-terminal)
Achn319851	biological_process	multicellular organismal process	down	Choline dehydrogenase; contains IPR000172 (Glucose-methanol-choline oxidoreductase, N-terminal), IPR007867 (Glucose-methanol-choline oxidoreductase, C-terminal)
Achn319851	biological_process	signaling process	down	Choline dehydrogenase; contains IPR000172 (Glucose-methanol-choline oxidoreductase, N-terminal), IPR007867 (Glucose-methanol-choline oxidoreductase, C-terminal)
Achn294741	biological_process	reproduction	up	Zinc finger-homeodomain protein 2; contains IPR006456 (ZF-HD homeobox protein, Cys/His-rich dimerisation domain), IPR009057 (Homeodomain-like)
Achn294741	biological_process	reproductive process	up	Zinc finger-homeodomain protein 2; contains IPR006456 (ZF-HD homeobox protein, Cys/His-rich dimerisation domain), IPR009057 (Homeodomain-like)
Achn294741	cellular_component	cell	up	Zinc finger-homeodomain protein 2; contains IPR006456 (ZF-HD homeobox protein, Cys/His-rich dimerisation domain), IPR009057 (Homeodomain-like)
Achn294741	biological_process	metabolic process	up	Zinc finger-homeodomain protein 2; contains IPR006456 (ZF-HD homeobox protein, Cys/His-rich dimerisation domain), IPR009057 (Homeodomain-like)
Achn294741	cellular_component	cell part	up	Zinc finger-homeodomain protein 2; contains IPR006456 (ZF-HD homeobox protein, Cys/His-rich dimerisation domain), IPR009057 (Homeodomain-like)
Achn294741	molecular_function	binding	up	Zinc finger-homeodomain protein 2; contains IPR006456 (ZF-HD homeobox protein, Cys/His-rich dimerisation domain), IPR009057 (Homeodomain-like)
Achn294741	biological_process	cellular process	up	Zinc finger-homeodomain protein 2; contains IPR006456 (ZF-HD homeobox protein, Cys/His-rich dimerisation domain), IPR009057 (Homeodomain-like)
Achn294741	biological_process	developmental process	up	Zinc finger-homeodomain protein 2; contains IPR006456 (ZF-HD homeobox protein, Cys/His-rich dimerisation domain), IPR009057 (Homeodomain-like)
Achn294741	biological_process	multicellular organismal process	up	Zinc finger-homeodomain protein 2; contains IPR006456 (ZF-HD homeobox protein, Cys/His-rich dimerisation domain), IPR009057 (Homeodomain-like)
Achn294741	cellular_component	organelle	up	Zinc finger-homeodomain protein 2; contains IPR006456 (ZF-HD homeobox protein, Cys/His-rich dimerisation domain), IPR009057 (Homeodomain-like)
Achn294741	biological_process	biological regulation	up	Zinc finger-homeodomain protein 2; contains IPR006456 (ZF-HD homeobox protein, Cys/His-rich dimerisation domain), IPR009057 (Homeodomain-like)
Achn135311	biological_process	metabolic process	up	Dihydroflavonol reductase; contains IPR016040 (NAD(P)-binding domain)
Achn135311	molecular_function	catalytic activity	up	Dihydroflavonol reductase; contains IPR016040 (NAD(P)-binding domain)
Achn135311	molecular_function	binding	up	Dihydroflavonol reductase; contains IPR016040 (NAD(P)-binding domain)
Achn135311	biological_process	cellular process	up	Dihydroflavonol reductase; contains IPR016040 (NAD(P)-binding domain)
Achn075091	cellular_component	cell	up	Pyruvate kinase; contains IPR001697 (Pyruvate kinase)
Achn075091	biological_process	metabolic process	up	Pyruvate kinase; contains IPR001697 (Pyruvate kinase)
Achn075091	cellular_component	cell part	up	Pyruvate kinase; contains IPR001697 (Pyruvate kinase)
Achn075091	molecular_function	catalytic activity	up	Pyruvate kinase; contains IPR001697 (Pyruvate kinase)
Achn075091	molecular_function	binding	up	Pyruvate kinase; contains IPR001697 (Pyruvate kinase)
Achn075091	biological_process	cellular process	up	Pyruvate kinase; contains IPR001697 (Pyruvate kinase)
Achn075091	cellular_component	organelle	up	Pyruvate kinase; contains IPR001697 (Pyruvate kinase)
Achn349021	cellular_component	cell	up	Putative DAG protein
Achn349021	cellular_component	cell part	up	Putative DAG protein
Achn349021	molecular_function	binding	up	Putative DAG protein
Achn349021	cellular_component	organelle	up	Putative DAG protein
Achn321511	biological_process	cellular component biogenesis	up	Histone H2A; contains IPR009072 (Histone-fold)
Achn321511	biological_process	cellular component organization	up	Histone H2A; contains IPR009072 (Histone-fold)
Achn321511	cellular_component	macromolecular complex	up	Histone H2A; contains IPR009072 (Histone-fold)
Achn321511	cellular_component	cell	up	Histone H2A; contains IPR009072 (Histone-fold)
Achn321511	cellular_component	organelle part	up	Histone H2A; contains IPR009072 (Histone-fold)
Achn321511	cellular_component	cell part	up	Histone H2A; contains IPR009072 (Histone-fold)
Achn321511	molecular_function	binding	up	Histone H2A; contains IPR009072 (Histone-fold)
Achn321511	biological_process	cellular process	up	Histone H2A; contains IPR009072 (Histone-fold)
Achn321511	cellular_component	organelle	up	Histone H2A; contains IPR009072 (Histone-fold)
Achn281991	cellular_component	cell	down	Aquaporin protein 10; contains IPR000425 (Major intrinsic protein), IPR023271 (Aquaporin-like)
Achn281991	biological_process	response to stimulus	down	Aquaporin protein 10; contains IPR000425 (Major intrinsic protein), IPR023271 (Aquaporin-like)
Achn281991	biological_process	establishment of localization	down	Aquaporin protein 10; contains IPR000425 (Major intrinsic protein), IPR023271 (Aquaporin-like)
Achn281991	cellular_component	cell part	down	Aquaporin protein 10; contains IPR000425 (Major intrinsic protein), IPR023271 (Aquaporin-like)
Achn281991	biological_process	cellular process	down	Aquaporin protein 10; contains IPR000425 (Major intrinsic protein), IPR023271 (Aquaporin-like)
Achn281991	molecular_function	transporter activity	down	Aquaporin protein 10; contains IPR000425 (Major intrinsic protein), IPR023271 (Aquaporin-like)
Achn281991	biological_process	signaling	down	Aquaporin protein 10; contains IPR000425 (Major intrinsic protein), IPR023271 (Aquaporin-like)
Achn281991	biological_process	localization	down	Aquaporin protein 10; contains IPR000425 (Major intrinsic protein), IPR023271 (Aquaporin-like)
Achn104421	cellular_component	cell	up	Transcription factor MYC2; contains IPR011598 (Myc-type, basic helix-loop-helix (bHLH) domain), IPR025610 (Transcription factor MYC/MYB N-terminal)
Achn104421	biological_process	metabolic process	up	Transcription factor MYC2; contains IPR011598 (Myc-type, basic helix-loop-helix (bHLH) domain), IPR025610 (Transcription factor MYC/MYB N-terminal)
Achn104421	cellular_component	cell part	up	Transcription factor MYC2; contains IPR011598 (Myc-type, basic helix-loop-helix (bHLH) domain), IPR025610 (Transcription factor MYC/MYB N-terminal)
Achn104421	molecular_function	binding	up	Transcription factor MYC2; contains IPR011598 (Myc-type, basic helix-loop-helix (bHLH) domain), IPR025610 (Transcription factor MYC/MYB N-terminal)
Achn104421	biological_process	cellular process	up	Transcription factor MYC2; contains IPR011598 (Myc-type, basic helix-loop-helix (bHLH) domain), IPR025610 (Transcription factor MYC/MYB N-terminal)
Achn104421	molecular_function	transcription regulator activity	up	Transcription factor MYC2; contains IPR011598 (Myc-type, basic helix-loop-helix (bHLH) domain), IPR025610 (Transcription factor MYC/MYB N-terminal)
Achn104421	cellular_component	organelle	up	Transcription factor MYC2; contains IPR011598 (Myc-type, basic helix-loop-helix (bHLH) domain), IPR025610 (Transcription factor MYC/MYB N-terminal)
Achn104421	biological_process	biological regulation	up	Transcription factor MYC2; contains IPR011598 (Myc-type, basic helix-loop-helix (bHLH) domain), IPR025610 (Transcription factor MYC/MYB N-terminal)
Achn099161	molecular_function	catalytic activity	up	Pectate lyase; contains IPR011050 (Pectin lyase fold/virulence factor), IPR018082 (AmbAllergen)
Achn099161	molecular_function	binding	up	Pectate lyase; contains IPR011050 (Pectin lyase fold/virulence factor), IPR018082 (AmbAllergen)
Achn278311	cellular_component	cell	up	Abscisic acid receptor PYL9; contains IPR019587 (Polyketide cyclase/dehydrase), IPR023393 (START-like domain)
Achn278311	biological_process	response to stimulus	up	Abscisic acid receptor PYL9; contains IPR019587 (Polyketide cyclase/dehydrase), IPR023393 (START-like domain)
Achn278311	cellular_component	cell part	up	Abscisic acid receptor PYL9; contains IPR019587 (Polyketide cyclase/dehydrase), IPR023393 (START-like domain)
Achn278311	molecular_function	binding	up	Abscisic acid receptor PYL9; contains IPR019587 (Polyketide cyclase/dehydrase), IPR023393 (START-like domain)
Achn278311	biological_process	cellular process	up	Abscisic acid receptor PYL9; contains IPR019587 (Polyketide cyclase/dehydrase), IPR023393 (START-like domain)
Achn278311	biological_process	signaling	up	Abscisic acid receptor PYL9; contains IPR019587 (Polyketide cyclase/dehydrase), IPR023393 (START-like domain)
Achn278311	cellular_component	organelle	up	Abscisic acid receptor PYL9; contains IPR019587 (Polyketide cyclase/dehydrase), IPR023393 (START-like domain)
Achn278311	molecular_function	molecular transducer activity	up	Abscisic acid receptor PYL9; contains IPR019587 (Polyketide cyclase/dehydrase), IPR023393 (START-like domain)
Achn278311	biological_process	signaling process	up	Abscisic acid receptor PYL9; contains IPR019587 (Polyketide cyclase/dehydrase), IPR023393 (START-like domain)
Achn278311	biological_process	biological regulation	up	Abscisic acid receptor PYL9; contains IPR019587 (Polyketide cyclase/dehydrase), IPR023393 (START-like domain)
Achn323961	cellular_component	macromolecular complex	up	SEC13 family protein; contains IPR015943 (WD40/YVTN repeat-like-containing domain), IPR020472 (G-protein beta WD-40 repeat)
Achn323961	cellular_component	cell	up	SEC13 family protein; contains IPR015943 (WD40/YVTN repeat-like-containing domain), IPR020472 (G-protein beta WD-40 repeat)
Achn323961	cellular_component	organelle part	up	SEC13 family protein; contains IPR015943 (WD40/YVTN repeat-like-containing domain), IPR020472 (G-protein beta WD-40 repeat)
Achn323961	biological_process	establishment of localization	up	SEC13 family protein; contains IPR015943 (WD40/YVTN repeat-like-containing domain), IPR020472 (G-protein beta WD-40 repeat)
Achn323961	cellular_component	cell part	up	SEC13 family protein; contains IPR015943 (WD40/YVTN repeat-like-containing domain), IPR020472 (G-protein beta WD-40 repeat)
Achn323961	biological_process	cellular process	up	SEC13 family protein; contains IPR015943 (WD40/YVTN repeat-like-containing domain), IPR020472 (G-protein beta WD-40 repeat)
Achn323961	cellular_component	organelle	up	SEC13 family protein; contains IPR015943 (WD40/YVTN repeat-like-containing domain), IPR020472 (G-protein beta WD-40 repeat)
Achn323961	biological_process	localization	up	SEC13 family protein; contains IPR015943 (WD40/YVTN repeat-like-containing domain), IPR020472 (G-protein beta WD-40 repeat)
Achn008731	cellular_component	cell	down	NAD(P)H-quinone oxidoreductase subunit 2, chloroplastic; contains IPR001750 (NADH:ubiquinone/plastoquinone oxidoreductase)
Achn008731	cellular_component	organelle part	down	NAD(P)H-quinone oxidoreductase subunit 2, chloroplastic; contains IPR001750 (NADH:ubiquinone/plastoquinone oxidoreductase)
Achn008731	biological_process	establishment of localization	down	NAD(P)H-quinone oxidoreductase subunit 2, chloroplastic; contains IPR001750 (NADH:ubiquinone/plastoquinone oxidoreductase)
Achn008731	biological_process	metabolic process	down	NAD(P)H-quinone oxidoreductase subunit 2, chloroplastic; contains IPR001750 (NADH:ubiquinone/plastoquinone oxidoreductase)
Achn008731	cellular_component	cell part	down	NAD(P)H-quinone oxidoreductase subunit 2, chloroplastic; contains IPR001750 (NADH:ubiquinone/plastoquinone oxidoreductase)
Achn008731	molecular_function	catalytic activity	down	NAD(P)H-quinone oxidoreductase subunit 2, chloroplastic; contains IPR001750 (NADH:ubiquinone/plastoquinone oxidoreductase)
Achn008731	molecular_function	binding	down	NAD(P)H-quinone oxidoreductase subunit 2, chloroplastic; contains IPR001750 (NADH:ubiquinone/plastoquinone oxidoreductase)
Achn008731	biological_process	cellular process	down	NAD(P)H-quinone oxidoreductase subunit 2, chloroplastic; contains IPR001750 (NADH:ubiquinone/plastoquinone oxidoreductase)
Achn008731	cellular_component	organelle	down	NAD(P)H-quinone oxidoreductase subunit 2, chloroplastic; contains IPR001750 (NADH:ubiquinone/plastoquinone oxidoreductase)
Achn008731	biological_process	localization	down	NAD(P)H-quinone oxidoreductase subunit 2, chloroplastic; contains IPR001750 (NADH:ubiquinone/plastoquinone oxidoreductase)
Achn133921	cellular_component	cell	up	Ras-related protein Rab-25; contains IPR001806 (Small GTPase superfamily), IPR002041 (Ran GTPase), IPR005225 (Small GTP-binding protein domain), IPR027417 (P-loop containing nucleoside triphosphate hydrolase)
Achn133921	biological_process	establishment of localization	up	Ras-related protein Rab-25; contains IPR001806 (Small GTPase superfamily), IPR002041 (Ran GTPase), IPR005225 (Small GTP-binding protein domain), IPR027417 (P-loop containing nucleoside triphosphate hydrolase)
Achn133921	cellular_component	cell part	up	Ras-related protein Rab-25; contains IPR001806 (Small GTPase superfamily), IPR002041 (Ran GTPase), IPR005225 (Small GTP-binding protein domain), IPR027417 (P-loop containing nucleoside triphosphate hydrolase)
Achn133921	molecular_function	binding	up	Ras-related protein Rab-25; contains IPR001806 (Small GTPase superfamily), IPR002041 (Ran GTPase), IPR005225 (Small GTP-binding protein domain), IPR027417 (P-loop containing nucleoside triphosphate hydrolase)
Achn133921	biological_process	signaling	up	Ras-related protein Rab-25; contains IPR001806 (Small GTPase superfamily), IPR002041 (Ran GTPase), IPR005225 (Small GTP-binding protein domain), IPR027417 (P-loop containing nucleoside triphosphate hydrolase)
Achn133921	biological_process	signaling process	up	Ras-related protein Rab-25; contains IPR001806 (Small GTPase superfamily), IPR002041 (Ran GTPase), IPR005225 (Small GTP-binding protein domain), IPR027417 (P-loop containing nucleoside triphosphate hydrolase)
Achn133921	biological_process	localization	up	Ras-related protein Rab-25; contains IPR001806 (Small GTPase superfamily), IPR002041 (Ran GTPase), IPR005225 (Small GTP-binding protein domain), IPR027417 (P-loop containing nucleoside triphosphate hydrolase)
Achn133921	biological_process	biological regulation	up	Ras-related protein Rab-25; contains IPR001806 (Small GTPase superfamily), IPR002041 (Ran GTPase), IPR005225 (Small GTP-binding protein domain), IPR027417 (P-loop containing nucleoside triphosphate hydrolase)
Achn072361	cellular_component	cell	up	Polyubiquitin 5; contains IPR019955 (Ubiquitin supergroup), IPR019956 (Ubiquitin subgroup)
Achn072361	cellular_component	cell part	up	Polyubiquitin 5; contains IPR019955 (Ubiquitin supergroup), IPR019956 (Ubiquitin subgroup)
Achn072361	cellular_component	organelle	up	Polyubiquitin 5; contains IPR019955 (Ubiquitin supergroup), IPR019956 (Ubiquitin subgroup)
Achn096831	cellular_component	cell	up	Early nodulin 55-2, putative; contains IPR008972 (Cupredoxin)
Achn096831	molecular_function	electron carrier activity	up	Early nodulin 55-2, putative; contains IPR008972 (Cupredoxin)
Achn096831	cellular_component	cell part	up	Early nodulin 55-2, putative; contains IPR008972 (Cupredoxin)
Achn096831	molecular_function	binding	up	Early nodulin 55-2, putative; contains IPR008972 (Cupredoxin)
Achn369761	biological_process	metabolic process	up	Chalcone synthase; contains IPR011141 (Polyketide synthase, type III), IPR016039 (Thiolase-like)
Achn369761	molecular_function	catalytic activity	up	Chalcone synthase; contains IPR011141 (Polyketide synthase, type III), IPR016039 (Thiolase-like)
Achn369761	biological_process	cellular process	up	Chalcone synthase; contains IPR011141 (Polyketide synthase, type III), IPR016039 (Thiolase-like)
Achn230241	cellular_component	cell	up	WAT1-like protein
Achn230241	biological_process	response to stimulus	up	WAT1-like protein
Achn230241	biological_process	establishment of localization	up	WAT1-like protein
Achn230241	cellular_component	cell part	up	WAT1-like protein
Achn230241	biological_process	cellular process	up	WAT1-like protein
Achn230241	biological_process	signaling	up	WAT1-like protein
Achn230241	biological_process	signaling process	up	WAT1-like protein
Achn230241	biological_process	localization	up	WAT1-like protein
Achn230241	biological_process	biological regulation	up	WAT1-like protein
Achn127371	cellular_component	cell	up	Vesicle-associated membrane protein, putative; contains IPR001388 (Synaptobrevin), IPR011012 (Longin-like domain)
Achn127371	biological_process	establishment of localization	up	Vesicle-associated membrane protein, putative; contains IPR001388 (Synaptobrevin), IPR011012 (Longin-like domain)
Achn127371	cellular_component	cell part	up	Vesicle-associated membrane protein, putative; contains IPR001388 (Synaptobrevin), IPR011012 (Longin-like domain)
Achn127371	biological_process	cellular process	up	Vesicle-associated membrane protein, putative; contains IPR001388 (Synaptobrevin), IPR011012 (Longin-like domain)
Achn127371	cellular_component	organelle	up	Vesicle-associated membrane protein, putative; contains IPR001388 (Synaptobrevin), IPR011012 (Longin-like domain)
Achn127371	biological_process	localization	up	Vesicle-associated membrane protein, putative; contains IPR001388 (Synaptobrevin), IPR011012 (Longin-like domain)
Achn234841	biological_process	cellular component biogenesis	up	Tubulin alpha-1 chain; contains IPR000217 (Tubulin), IPR023123 (Tubulin, C-terminal)
Achn234841	biological_process	cellular component organization	up	Tubulin alpha-1 chain; contains IPR000217 (Tubulin), IPR023123 (Tubulin, C-terminal)
Achn234841	cellular_component	macromolecular complex	up	Tubulin alpha-1 chain; contains IPR000217 (Tubulin), IPR023123 (Tubulin, C-terminal)
Achn234841	cellular_component	cell	up	Tubulin alpha-1 chain; contains IPR000217 (Tubulin), IPR023123 (Tubulin, C-terminal)
Achn234841	cellular_component	organelle part	up	Tubulin alpha-1 chain; contains IPR000217 (Tubulin), IPR023123 (Tubulin, C-terminal)
Achn234841	cellular_component	cell part	up	Tubulin alpha-1 chain; contains IPR000217 (Tubulin), IPR023123 (Tubulin, C-terminal)
Achn234841	molecular_function	catalytic activity	up	Tubulin alpha-1 chain; contains IPR000217 (Tubulin), IPR023123 (Tubulin, C-terminal)
Achn234841	molecular_function	binding	up	Tubulin alpha-1 chain; contains IPR000217 (Tubulin), IPR023123 (Tubulin, C-terminal)
Achn234841	biological_process	cellular process	up	Tubulin alpha-1 chain; contains IPR000217 (Tubulin), IPR023123 (Tubulin, C-terminal)
Achn234841	cellular_component	organelle	up	Tubulin alpha-1 chain; contains IPR000217 (Tubulin), IPR023123 (Tubulin, C-terminal)
Achn234841	molecular_function	structural molecule activity	up	Tubulin alpha-1 chain; contains IPR000217 (Tubulin), IPR023123 (Tubulin, C-terminal)
Achn090311	biological_process	metabolic process	up	GDSL esterase/lipase; contains IPR001087 (Lipase, GDSL)
Achn090311	molecular_function	catalytic activity	up	GDSL esterase/lipase; contains IPR001087 (Lipase, GDSL)
Achn090311	cellular_component	extracellular region	up	GDSL esterase/lipase; contains IPR001087 (Lipase, GDSL)
Achn238171	biological_process	metabolic process	up	Chalcone synthase 2; contains IPR011141 (Polyketide synthase, type III), IPR016039 (Thiolase-like)
Achn238171	molecular_function	catalytic activity	up	Chalcone synthase 2; contains IPR011141 (Polyketide synthase, type III), IPR016039 (Thiolase-like)
Achn238171	biological_process	cellular process	up	Chalcone synthase 2; contains IPR011141 (Polyketide synthase, type III), IPR016039 (Thiolase-like)
Achn328511	cellular_component	cell	down	Lysine/histidine transporter; contains IPR013057 (Amino acid transporter, transmembrane)
Achn328511	biological_process	establishment of localization	down	Lysine/histidine transporter; contains IPR013057 (Amino acid transporter, transmembrane)
Achn328511	cellular_component	cell part	down	Lysine/histidine transporter; contains IPR013057 (Amino acid transporter, transmembrane)
Achn328511	molecular_function	transporter activity	down	Lysine/histidine transporter; contains IPR013057 (Amino acid transporter, transmembrane)
Achn328511	biological_process	localization	down	Lysine/histidine transporter; contains IPR013057 (Amino acid transporter, transmembrane)
Achn384311	cellular_component	cell	up	Cysteine proteinase; contains IPR013128 (Peptidase C1A, papain)
Achn384311	biological_process	metabolic process	up	Cysteine proteinase; contains IPR013128 (Peptidase C1A, papain)
Achn384311	cellular_component	cell part	up	Cysteine proteinase; contains IPR013128 (Peptidase C1A, papain)
Achn384311	molecular_function	catalytic activity	up	Cysteine proteinase; contains IPR013128 (Peptidase C1A, papain)
Achn384311	molecular_function	binding	up	Cysteine proteinase; contains IPR013128 (Peptidase C1A, papain)
Achn384311	cellular_component	extracellular region	up	Cysteine proteinase; contains IPR013128 (Peptidase C1A, papain)
Achn384311	cellular_component	organelle	up	Cysteine proteinase; contains IPR013128 (Peptidase C1A, papain)
Achn067481	biological_process	metabolic process	up	GDSL esterase/lipase; contains IPR013831 (SGNH hydrolase-type esterase domain)
Achn067481	molecular_function	catalytic activity	up	GDSL esterase/lipase; contains IPR013831 (SGNH hydrolase-type esterase domain)
Achn067481	cellular_component	extracellular region	up	GDSL esterase/lipase; contains IPR013831 (SGNH hydrolase-type esterase domain)
Achn049011	biological_process	cellular component biogenesis	up	Histone H3; contains IPR000164 (Histone H3), IPR009072 (Histone-fold)
Achn049011	biological_process	cellular component organization	up	Histone H3; contains IPR000164 (Histone H3), IPR009072 (Histone-fold)
Achn049011	cellular_component	macromolecular complex	up	Histone H3; contains IPR000164 (Histone H3), IPR009072 (Histone-fold)
Achn049011	cellular_component	cell	up	Histone H3; contains IPR000164 (Histone H3), IPR009072 (Histone-fold)
Achn049011	cellular_component	organelle part	up	Histone H3; contains IPR000164 (Histone H3), IPR009072 (Histone-fold)
Achn049011	cellular_component	cell part	up	Histone H3; contains IPR000164 (Histone H3), IPR009072 (Histone-fold)
Achn049011	molecular_function	binding	up	Histone H3; contains IPR000164 (Histone H3), IPR009072 (Histone-fold)
Achn049011	biological_process	cellular process	up	Histone H3; contains IPR000164 (Histone H3), IPR009072 (Histone-fold)
Achn049011	cellular_component	organelle	up	Histone H3; contains IPR000164 (Histone H3), IPR009072 (Histone-fold)
Achn109361	cellular_component	cell	down	Gamma-glutamyl phosphate reductase; contains IPR001057 (Glutamate/acetylglutamate kinase), IPR016161 (Aldehyde/histidinol dehydrogenase)
Achn109361	biological_process	metabolic process	down	Gamma-glutamyl phosphate reductase; contains IPR001057 (Glutamate/acetylglutamate kinase), IPR016161 (Aldehyde/histidinol dehydrogenase)
Achn109361	cellular_component	cell part	down	Gamma-glutamyl phosphate reductase; contains IPR001057 (Glutamate/acetylglutamate kinase), IPR016161 (Aldehyde/histidinol dehydrogenase)
Achn109361	molecular_function	catalytic activity	down	Gamma-glutamyl phosphate reductase; contains IPR001057 (Glutamate/acetylglutamate kinase), IPR016161 (Aldehyde/histidinol dehydrogenase)
Achn109361	molecular_function	binding	down	Gamma-glutamyl phosphate reductase; contains IPR001057 (Glutamate/acetylglutamate kinase), IPR016161 (Aldehyde/histidinol dehydrogenase)
Achn109361	biological_process	cellular process	down	Gamma-glutamyl phosphate reductase; contains IPR001057 (Glutamate/acetylglutamate kinase), IPR016161 (Aldehyde/histidinol dehydrogenase)
Achn041211	biological_process	cellular component biogenesis	down	Pescadillo, putative; contains IPR010613 (Pescadillo)
Achn041211	cellular_component	cell	down	Pescadillo, putative; contains IPR010613 (Pescadillo)
Achn041211	cellular_component	organelle part	down	Pescadillo, putative; contains IPR010613 (Pescadillo)
Achn041211	cellular_component	membrane-enclosed lumen	down	Pescadillo, putative; contains IPR010613 (Pescadillo)
Achn041211	biological_process	metabolic process	down	Pescadillo, putative; contains IPR010613 (Pescadillo)
Achn041211	cellular_component	cell part	down	Pescadillo, putative; contains IPR010613 (Pescadillo)
Achn041211	biological_process	cellular process	down	Pescadillo, putative; contains IPR010613 (Pescadillo)
Achn041211	cellular_component	organelle	down	Pescadillo, putative; contains IPR010613 (Pescadillo)
Achn299931	cellular_component	cell	up	Adenylate kinase; contains IPR000850 (Adenylate kinase), IPR027417 (P-loop containing nucleoside triphosphate hydrolase)
Achn299931	cellular_component	organelle part	up	Adenylate kinase; contains IPR000850 (Adenylate kinase), IPR027417 (P-loop containing nucleoside triphosphate hydrolase)
Achn299931	biological_process	metabolic process	up	Adenylate kinase; contains IPR000850 (Adenylate kinase), IPR027417 (P-loop containing nucleoside triphosphate hydrolase)
Achn299931	cellular_component	cell part	up	Adenylate kinase; contains IPR000850 (Adenylate kinase), IPR027417 (P-loop containing nucleoside triphosphate hydrolase)
Achn299931	molecular_function	catalytic activity	up	Adenylate kinase; contains IPR000850 (Adenylate kinase), IPR027417 (P-loop containing nucleoside triphosphate hydrolase)
Achn299931	molecular_function	binding	up	Adenylate kinase; contains IPR000850 (Adenylate kinase), IPR027417 (P-loop containing nucleoside triphosphate hydrolase)
Achn299931	biological_process	cellular process	up	Adenylate kinase; contains IPR000850 (Adenylate kinase), IPR027417 (P-loop containing nucleoside triphosphate hydrolase)
Achn299931	biological_process	developmental process	up	Adenylate kinase; contains IPR000850 (Adenylate kinase), IPR027417 (P-loop containing nucleoside triphosphate hydrolase)
Achn299931	biological_process	multicellular organismal process	up	Adenylate kinase; contains IPR000850 (Adenylate kinase), IPR027417 (P-loop containing nucleoside triphosphate hydrolase)
Achn299931	cellular_component	organelle	up	Adenylate kinase; contains IPR000850 (Adenylate kinase), IPR027417 (P-loop containing nucleoside triphosphate hydrolase)
Achn236711	cellular_component	cell	up	Protein COBRA, putative; contains IPR006918 (Glycosyl-phosphatidyl inositol-anchored, plant)
Achn236711	cellular_component	cell part	up	Protein COBRA, putative; contains IPR006918 (Glycosyl-phosphatidyl inositol-anchored, plant)
Achn236711	cellular_component	organelle	up	Protein COBRA, putative; contains IPR006918 (Glycosyl-phosphatidyl inositol-anchored, plant)
Achn164351	biological_process	cellular component organization	up	Pectinesterase; contains IPR006501 (Pectinesterase inhibitor), IPR011050 (Pectin lyase fold/virulence factor)
Achn164351	cellular_component	cell	up	Pectinesterase; contains IPR006501 (Pectinesterase inhibitor), IPR011050 (Pectin lyase fold/virulence factor)
Achn164351	biological_process	cell wall organization or biogenesis	up	Pectinesterase; contains IPR006501 (Pectinesterase inhibitor), IPR011050 (Pectin lyase fold/virulence factor)
Achn164351	cellular_component	cell part	up	Pectinesterase; contains IPR006501 (Pectinesterase inhibitor), IPR011050 (Pectin lyase fold/virulence factor)
Achn164351	molecular_function	catalytic activity	up	Pectinesterase; contains IPR006501 (Pectinesterase inhibitor), IPR011050 (Pectin lyase fold/virulence factor)
Achn164351	biological_process	cellular process	up	Pectinesterase; contains IPR006501 (Pectinesterase inhibitor), IPR011050 (Pectin lyase fold/virulence factor)
Achn164351	cellular_component	extracellular region	up	Pectinesterase; contains IPR006501 (Pectinesterase inhibitor), IPR011050 (Pectin lyase fold/virulence factor)
Achn164351	molecular_function	enzyme regulator activity	up	Pectinesterase; contains IPR006501 (Pectinesterase inhibitor), IPR011050 (Pectin lyase fold/virulence factor)
Achn383281	cellular_component	cell	up	17.6 kDa class II heat shock protein; contains IPR008978 (HSP20-like chaperone)
Achn383281	biological_process	response to stimulus	up	17.6 kDa class II heat shock protein; contains IPR008978 (HSP20-like chaperone)
Achn383281	cellular_component	cell part	up	17.6 kDa class II heat shock protein; contains IPR008978 (HSP20-like chaperone)
Achn294001	cellular_component	macromolecular complex	up	40S ribosomal protein S7, putative; contains IPR000554 (Ribosomal protein S7e)
Achn294001	cellular_component	cell	up	40S ribosomal protein S7, putative; contains IPR000554 (Ribosomal protein S7e)
Achn294001	biological_process	metabolic process	up	40S ribosomal protein S7, putative; contains IPR000554 (Ribosomal protein S7e)
Achn294001	cellular_component	cell part	up	40S ribosomal protein S7, putative; contains IPR000554 (Ribosomal protein S7e)
Achn294001	biological_process	cellular process	up	40S ribosomal protein S7, putative; contains IPR000554 (Ribosomal protein S7e)
Achn294001	cellular_component	organelle	up	40S ribosomal protein S7, putative; contains IPR000554 (Ribosomal protein S7e)
Achn294001	molecular_function	structural molecule activity	up	40S ribosomal protein S7, putative; contains IPR000554 (Ribosomal protein S7e)
Achn158381	biological_process	metabolic process	up	GDSL esterase/lipase; contains IPR001087 (Lipase, GDSL)
Achn158381	molecular_function	catalytic activity	up	GDSL esterase/lipase; contains IPR001087 (Lipase, GDSL)
Achn158381	cellular_component	extracellular region	up	GDSL esterase/lipase; contains IPR001087 (Lipase, GDSL)
Achn140941	cellular_component	cell	up	Pleckstrin homology domain-containing protein; contains IPR011993 (Pleckstrin homology-like domain)
Achn140941	cellular_component	cell part	up	Pleckstrin homology domain-containing protein; contains IPR011993 (Pleckstrin homology-like domain)
Achn140941	molecular_function	binding	up	Pleckstrin homology domain-containing protein; contains IPR011993 (Pleckstrin homology-like domain)
Achn190191	biological_process	cellular component biogenesis	up	Histone H2A; contains IPR009072 (Histone-fold)
Achn190191	biological_process	cellular component organization	up	Histone H2A; contains IPR009072 (Histone-fold)
Achn190191	cellular_component	macromolecular complex	up	Histone H2A; contains IPR009072 (Histone-fold)
Achn190191	cellular_component	cell	up	Histone H2A; contains IPR009072 (Histone-fold)
Achn190191	biological_process	response to stimulus	up	Histone H2A; contains IPR009072 (Histone-fold)
Achn190191	cellular_component	organelle part	up	Histone H2A; contains IPR009072 (Histone-fold)
Achn190191	cellular_component	cell part	up	Histone H2A; contains IPR009072 (Histone-fold)
Achn190191	molecular_function	binding	up	Histone H2A; contains IPR009072 (Histone-fold)
Achn190191	biological_process	cellular process	up	Histone H2A; contains IPR009072 (Histone-fold)
Achn190191	biological_process	multi-organism process	up	Histone H2A; contains IPR009072 (Histone-fold)
Achn190191	cellular_component	organelle	up	Histone H2A; contains IPR009072 (Histone-fold)
Achn190191	biological_process	biological regulation	up	Histone H2A; contains IPR009072 (Histone-fold)
Achn017791	biological_process	cellular component biogenesis	up	Histone H1; contains IPR005819 (Histone H5)
Achn017791	biological_process	cellular component organization	up	Histone H1; contains IPR005819 (Histone H5)
Achn017791	cellular_component	macromolecular complex	up	Histone H1; contains IPR005819 (Histone H5)
Achn017791	cellular_component	cell	up	Histone H1; contains IPR005819 (Histone H5)
Achn017791	cellular_component	organelle part	up	Histone H1; contains IPR005819 (Histone H5)
Achn017791	cellular_component	membrane-enclosed lumen	up	Histone H1; contains IPR005819 (Histone H5)
Achn017791	cellular_component	cell part	up	Histone H1; contains IPR005819 (Histone H5)
Achn017791	molecular_function	binding	up	Histone H1; contains IPR005819 (Histone H5)
Achn017791	biological_process	cellular process	up	Histone H1; contains IPR005819 (Histone H5)
Achn017791	cellular_component	organelle	up	Histone H1; contains IPR005819 (Histone H5)
Achn023501	cellular_component	cell	up	3-ketoacyl-CoA synthase; contains IPR012392 (Very-long-chain 3-ketoacyl-CoA synthase), IPR016039 (Thiolase-like)
Achn023501	biological_process	metabolic process	up	3-ketoacyl-CoA synthase; contains IPR012392 (Very-long-chain 3-ketoacyl-CoA synthase), IPR016039 (Thiolase-like)
Achn023501	cellular_component	cell part	up	3-ketoacyl-CoA synthase; contains IPR012392 (Very-long-chain 3-ketoacyl-CoA synthase), IPR016039 (Thiolase-like)
Achn023501	molecular_function	catalytic activity	up	3-ketoacyl-CoA synthase; contains IPR012392 (Very-long-chain 3-ketoacyl-CoA synthase), IPR016039 (Thiolase-like)
Achn023501	biological_process	cellular process	up	3-ketoacyl-CoA synthase; contains IPR012392 (Very-long-chain 3-ketoacyl-CoA synthase), IPR016039 (Thiolase-like)
Achn331371	cellular_component	cell	up	Arabinogalactan peptide; contains IPR009424 (Arabinogalactan peptide, AGP)
Achn331371	cellular_component	cell part	up	Arabinogalactan peptide; contains IPR009424 (Arabinogalactan peptide, AGP)
Achn207811	cellular_component	macromolecular complex	down	30S ribosomal protein S13; contains IPR001892 (Ribosomal protein S13), IPR010979 (Ribosomal protein S13-like, H2TH), IPR027437 (30s ribosomal protein S13, C-terminal)
Achn207811	cellular_component	cell	down	30S ribosomal protein S13; contains IPR001892 (Ribosomal protein S13), IPR010979 (Ribosomal protein S13-like, H2TH), IPR027437 (30s ribosomal protein S13, C-terminal)
Achn207811	biological_process	metabolic process	down	30S ribosomal protein S13; contains IPR001892 (Ribosomal protein S13), IPR010979 (Ribosomal protein S13-like, H2TH), IPR027437 (30s ribosomal protein S13, C-terminal)
Achn207811	cellular_component	cell part	down	30S ribosomal protein S13; contains IPR001892 (Ribosomal protein S13), IPR010979 (Ribosomal protein S13-like, H2TH), IPR027437 (30s ribosomal protein S13, C-terminal)
Achn207811	molecular_function	binding	down	30S ribosomal protein S13; contains IPR001892 (Ribosomal protein S13), IPR010979 (Ribosomal protein S13-like, H2TH), IPR027437 (30s ribosomal protein S13, C-terminal)
Achn207811	biological_process	cellular process	down	30S ribosomal protein S13; contains IPR001892 (Ribosomal protein S13), IPR010979 (Ribosomal protein S13-like, H2TH), IPR027437 (30s ribosomal protein S13, C-terminal)
Achn207811	cellular_component	organelle	down	30S ribosomal protein S13; contains IPR001892 (Ribosomal protein S13), IPR010979 (Ribosomal protein S13-like, H2TH), IPR027437 (30s ribosomal protein S13, C-terminal)
Achn207811	molecular_function	structural molecule activity	down	30S ribosomal protein S13; contains IPR001892 (Ribosomal protein S13), IPR010979 (Ribosomal protein S13-like, H2TH), IPR027437 (30s ribosomal protein S13, C-terminal)
Achn207151	biological_process	cellular component organization	up	GDP-mannose 4,6-dehydratase; contains IPR001509 (NAD-dependent epimerase/dehydratase), IPR006368 (GDP-mannose 4,6-dehydratase)
Achn207151	cellular_component	cell	up	GDP-mannose 4,6-dehydratase; contains IPR001509 (NAD-dependent epimerase/dehydratase), IPR006368 (GDP-mannose 4,6-dehydratase)
Achn207151	biological_process	metabolic process	up	GDP-mannose 4,6-dehydratase; contains IPR001509 (NAD-dependent epimerase/dehydratase), IPR006368 (GDP-mannose 4,6-dehydratase)
Achn207151	cellular_component	cell part	up	GDP-mannose 4,6-dehydratase; contains IPR001509 (NAD-dependent epimerase/dehydratase), IPR006368 (GDP-mannose 4,6-dehydratase)
Achn207151	molecular_function	catalytic activity	up	GDP-mannose 4,6-dehydratase; contains IPR001509 (NAD-dependent epimerase/dehydratase), IPR006368 (GDP-mannose 4,6-dehydratase)
[truncated: 7,506 more rows]

## Sheet: Sheet4
GO_item	Cluster frquency	Genome frquency of use	P_value	q_value(BH_adjust)
[truncated: 50 more rows]

[truncated: 2 more sheets: Sheet5, Sheet6]
