# Supplementary material for: Comparative transcript profiling explores differentially expressed genes associated with sexual phenotype in kiwifruit
Source: PLoS One. 2017 Jul 3;12(7):e0180542. doi: 10.1371/journal.pone.0180542 (PMC5495465; doi:10.1371/journal.pone.0180542)
Supplement: S3 Table — (XLSX) [file pone.0180542.s004.xlsx]

## Sheet: Additional file 6
Genes	Primer	Seq	Length	Start	End	Amplicon	Tm	GC%
Achn020361	Forward	CGTCTCCGGTGGATCAATTAC	21	160	180	98	62.2	52.4
	Reverse	CCAAGGAGGCTATGGAGTTTG	21	257	237		62.4	52.4
Achn128851	Forward	TTAGCCCACTCCGTTAATGTC	21	889	909	147	61.9	47.6
	Reverse	AGAAACAAGTAGCCGATGGAG	21	1035	1015		61.9	47.6
Achn229111	Forward	GAGAGCCCATGTGTGTTCTATT	22	175	196	77	62.2	45.5
	Reverse	GAAGGAGAAGGCTGCAATGT	20	251	232		62.5	50
Achn310341	Forward	GAAAGCTCACCAACCCTACA	20	55	74	106	61.8	50
	Reverse	GGCCATGATCGTCCTTTGA	19	160	142		62	52.6
Achn000591	Forward	GAGGCGATTGGGAGGTTG	18	347	364	72	62.1	61.1
	Reverse	CTCGGAACCCATACCCATTT	20	418	399		61.8	50
Achn271141	Forward	GCTGGCATATTCTGTGCTATTG	22	85	106	103	61.7	45.5
	Reverse	CAAGCTTGTTCACAGCATCTC	21	187	167		61.6	47.6
Achn117621	Forward	TGGTTGGGAGAGGTACTATGA	21	153	173	72	61.9	47.6
	Reverse	GAGATAAGGTGGACTGTGGATC	22	224	203		61.5	50
Achn178711	Forward	TGTGGCTGTTCAAGGAGTTG	20	140	159	150	62.6	50
	Reverse	AGTTGGTGATGCTCTTTGGG	20	289	270		62.5	50
Achn044691	Forward	CCATCCTGGAGAAGTAATGAGG	22	46	67	145	61.6	50
	Reverse	AGGTCATCTCAAAATCGCCG	20	190	171		62.4	50
Achn142491	Forward	TGATGCCGCAGTTAGAGAAG	20	465	484	150	61.8	50
	Reverse	GAGAACCCAGAATACTTCCCTTC	23	614	592		62.1	47.8
Achn158091	Forward	CACATTGGCGTTTGTGCTAAT	21	42	62	101	62.2	42.9
	Reverse	CACACACATTAAGGTTGCCAAG	22	142	121		62.2	45.5
Achn081061	Forward	CTCGGGAACCTTAACCTGTG	20	151	170	125	61.9	55
	Reverse	GTGGAAACCCTAATTGTGTTGC	22	275	254		62.2	45.5
Achn162661	Forward	GGGAAAGAGAACAAAATCGGC	21	492	512	118	61.7	47.6
	Reverse	AGGTGAAGCTCGTATGGTTTG	21	609	589		62.4	47.6
Achn362831	Forward	AGTAATGGTGAGTTGACGGTG	21	322	342	126	62	47.6
	Reverse	CAAATCTATTGCCAACCCACG	21	447	427		61.8	47.6
Achn184531	Forward	GGGTAACAGATGAAGCAAAGG	21	353	373	144	61	47.6
	Reverse	GTAGATCCCCTTTCCGACAAC	21	496	476		62	52.4
Achn080791	Forward	GAGTCCGGTCAGGCATAAAT	20	254	273	90	61.7	50
	Reverse	TCATGGTCGAAAGGTCAGAAA	21	343	323		61.7	42.9
Achn123521	Forward	GAAGGTTTGGGTAAAATGGCG	21	724	744	141	62	47.6
	Reverse	GGGAATATAACCATCAATCGCG	22	864	843		61.2	45.5
Achn368471	Forward	CAATTCAGCTTGGCTTTGGTC	21	217	237	143	62.3	47.6
	Reverse	CCTTTGGAAGTATCAAGCAGTTC	23	359	337		61.5	43.5
Achn266161	Forward	ACAGCTTATTGTGATCGGCAG	21	139	159	122	62.7	47.6
	Reverse	TCAACTTCATCGCCATCCTC	20	260	241		61.9	50
Internal reference gene
actin Achn107181	forward	TGGAACTGGAATGGTGAAGC	20	42	61	72	62.4	50
actin Achn107181	reverse	ACAATACTGGGAAACACTGCC	21	113	93		62.7	47.6
ef 1 Achn174421	forward	TCGTCAGTTCTCATGGATGTG	21	403	423	132	61.8	47.6
ef 1 Achn174421	reverse	ACCATAACCAACAGGCACG	19	534	516		62.4	52.6
